# Supplementary material for: Improved Brassica rapa reference genome by single-molecule sequencing and chromosome conformation capture technologies
Source: Hortic Res. 2018 Aug 15;5:50. doi: 10.1038/s41438-018-0071-9 (PMC6092429; doi:10.1038/s41438-018-0071-9)
Supplement: Supplementary file 6 — Suplementary_Tables_S9 [file 41438_2018_71_MOESM6_ESM.xlsx]

## Sheet: Supplementary Table S4
Supplementary Table S4 Lists of mis-assembled contigs and their split information in B. rapa genome v3.0
Contig ID	Splited contig ID	Start	End
Contig00037	Contig00037_1	1	41003
Contig00037	Contig00037_2	41004	126351
Contig00196	Contig00196_1	1	361435
Contig00196	Contig00196_2	361436	787065
Contig00218	Contig00218_1	1	58007
Contig00218	Contig00218_2	58008	253659
Contig00266	Contig00266_1	1	62066
Contig00266	Contig00266_2	62067	105854
Contig00430	Contig00430_1	1	29048
Contig00430	Contig00430_2	29049	91502
Contig00432	Contig00432_1	1	41074
Contig00432	Contig00432_2	41075	107529
Contig00434	Contig00434_1	1	108496
Contig00434	Contig00434_2	108497	168141
Contig00506	Contig00506_1	1	903393
Contig00506	Contig00506_2	903394	2621459
Contig00737	Contig00737_1	1	127407
Contig00737	Contig00737_2	127408	171462
Contig00763	Contig00763_1	1	1337606
Contig00763	Contig00763_2	1337607	1457062
Contig00775	Contig00775_1	1	41183
Contig00775	Contig00775_2	41184	90218
Contig00844	Contig00844_1	1	63476
Contig00844	Contig00844_2	63477	3719779
Contig00853	Contig00853_1	1	71851
Contig00853	Contig00853_2	71852	107942
Contig00871	Contig00871_1	1	863002
Contig00871	Contig00871_2	863003	1010878
Contig00909	Contig00909_1	1	119018
Contig00909	Contig00909_2	119019	1824397
Contig00946	Contig00946_1	1	66647
Contig00946	Contig00946_2	66648	94260
Contig01063	Contig01063_1	1	399879
Contig01063	Contig01063_2	399880	582548
Contig01163	Contig01163_1	1	67083
Contig01163	Contig01163_2	67084	108854
Contig01215	Contig01215_1	1	2263031
Contig01215	Contig01215_2	2263032	2847668
Contig01216	Contig01216_1	1	250333
Contig01216	Contig01216_2	250334	716590
Contig01265	Contig01265_1	1	61717
Contig01265	Contig01265_2	61718	104367
Contig01464	Contig01464_1	1	1894249
Contig01464	Contig01464_2	1894250	2300951

## Sheet: Supplementary Table S5
Supplementary Table S5 Detailed information on the order and orentation of scaffolds on chromosomes of B. rapa genome v3.0
Chr	Scaffold	Strat	Stop	Strand	Type	Contig ID/Gap type	Note
A01	Scaffold1238	1	418090	+	Contig	Contig01227
A01	Scaffold1238	418091	422534	+	Gap	Mate-Pairs
A01	Scaffold1238	422535	2635724	-	Contig	Contig00425
A01	Scaffold1238	2635725	2646972	-	Gap	Mate-Pairs
A01	Scaffold1238	2646973	4501258	-	Contig	Contig00394
A01	Scaffold1239	4501359	8557443	+	Contig	Contig00989
A01	Scaffold1239	8557444	8557543	+	Gap	BioNano
A01	Scaffold1239	8557544	9379516	-	Contig	Contig00038
A01	Scaffold1239	9379517	9382083	-	Gap	BioNano
A01	Scaffold1239	9382084	10293572	-	Contig	Contig00930
A01	Scaffold1240	10293673	11266486	+	Contig	Contig00848
A01	Scaffold1240	11266487	11266586	+	Gap	BioNano
A01	Scaffold1240	11266587	12846981	-	Contig	Contig00966
A01	Scaffold1240	12846982	12849413	-	Gap	BioNano
A01	Scaffold1240	12849414	14642514	+	Contig	Contig00513
A01	Scaffold1240	14642515	14642614	+	Gap	BioNano
A01	Scaffold1240	14642615	15227251	+	Contig	Contig01215_2
A01	Scaffold1240	15227252	15227351	+	Gap	BioNano
A01	Scaffold1240	15227352	15980558	+	Contig	Contig00110
A01	Scaffold1241	15980659	16070933	-	Contig	Contig01004
A01	Scaffold1242	16071034	16139645	-	Contig	Contig00885
A01	Scaffold1243	16139746	17109316	-	Contig	Contig00387
A01	Scaffold1244	17109417	17149494	-	Contig	Contig01323
A01	Scaffold1245	17149595	19611019	+	Contig	Contig00267
A01	Scaffold1245	19611020	19612058	+	Gap	Mate-Pairs
A01	Scaffold1245	19612059	19686694	-	Contig	Contig00718
A01	Scaffold0569	19686795	19753802	+	Contig	Contig01130	*
A01	Scaffold1246	19753903	20404486	-	Contig	Contig00005
A01	Scaffold1246	20404487	20404586	-	Gap	BioNano
A01	Scaffold1246	20404587	22075779	-	Contig	Contig01437
A01	Scaffold1246	22075780	22075879	-	Gap	BioNano
A01	Scaffold1246	22075880	22614355	+	Contig	Contig00840
A01	Scaffold1246	22614356	22697615	+	Gap	BioNano
A01	Scaffold1246	22697616	23121030	+	Contig	Contig00480
A01	Scaffold1246	23121031	23132521	+	Gap	BioNano
A01	Scaffold1246	23132522	24837900	-	Contig	Contig00909_2
A01	Scaffold1246	24837901	24842248	-	Gap	Mate-Pairs
A01	Scaffold1246	24842249	25089431	+	Contig	Contig00537
A01	Scaffold1246	25089432	25094227	+	Gap	Mate-Pairs
A01	Scaffold1246	25094228	25832323	+	Contig	Contig01426
A01	Scaffold1247	25832424	25859116	-	Contig	Contig01102
A01	Scaffold1248	25859217	25927971	-	Contig	Contig01230
A01	Scaffold1249	25928072	26200876	+	Contig	Contig00252
A01	Scaffold1250	26200977	26562411	+	Contig	Contig00196_1
A01	Scaffold1250	26562412	26570039	+	Gap	Mate-Pairs
A01	Scaffold1250	26570040	26712180	+	Contig	Contig00495
A01	Scaffold1251	26712281	26837827	-	Contig	Contig00095
A01	Scaffold1252	26837928	27012681	-	Contig	Contig00448
A01	Scaffold1252	27012682	27117505	-	Gap	BioNano
A01	Scaffold1252	27117506	27398096	+	Contig	Contig00116
A01	Scaffold1252	27398097	27408028	+	Gap	BioNano
A01	Scaffold1252	27408029	27539647	-	Contig	Contig01257
A01	Scaffold1253	27539748	27591098	+	Contig	Contig00210
A01	Scaffold1254	27591199	27670818	+	Contig	Contig00574
A01	Scaffold1255	27670919	27799930	+	Contig	Contig00891
A01	Scaffold1256	27800031	27932013	-	Contig	Contig00925
A01	Scaffold1257	27932114	28006393	-	Contig	Contig01381
A01	Scaffold1258	28006494	28092454	+	Contig	Contig01417
A01	Scaffold1258	28092455	28099413	+	Gap	Mate-Pairs
A01	Scaffold1258	28099414	28172078	+	Contig	Contig01174
A01	Scaffold1259	28172179	28291196	+	Contig	Contig00909_1
A01	Scaffold1260	28291297	28399260	-	Contig	Contig00649
A01	Scaffold1261	28399361	28528101	-	Contig	Contig00360
A01	Scaffold1262	28528202	28623636	+	Contig	Contig00982
A01	Scaffold1262	28623637	28627395	+	Gap	Mate-Pairs
A01	Scaffold1262	28627396	28752224	+	Contig	Contig01060
A01	Scaffold1263	28752325	28925960	-	Contig	Contig00509
A01	Scaffold1263	28925961	28929173	-	Gap	Mate-Pairs
A01	Scaffold1263	28929174	29000397	-	Contig	Contig00761
A01	Scaffold1263	29000398	29000815	-	Gap	Mate-Pairs
A01	Scaffold1263	29000816	29121705	+	Contig	Contig00254
A01	Scaffold1264	29121806	29274054	-	Contig	Contig00945
A01	Scaffold1265	29274155	29339561	+	Contig	Contig00805
A01	Scaffold1266	29339662	29429876	-	Contig	Contig01263
A01	Scaffold1267	29429977	29493689	+	Contig	Contig00916
A01	Scaffold1268	29493790	29595527	+	Contig	Contig00483
A02	Scaffold1198	1	1460014	+	Contig	Contig00140
A02	Scaffold1198	1460015	1462038	+	Gap	Mate-Pairs
A02	Scaffold1198	1462039	3561186	+	Contig	Contig01098
A02	Scaffold1198	3561187	3577002	+	Gap	BioNano
A02	Scaffold1198	3577003	3849016	-	Contig	Contig01188
A02	Scaffold1198	3849017	3855377	-	Gap	BioNano
A02	Scaffold1198	3855378	6145148	-	Contig	Contig01424
A02	Scaffold1198	6145149	6165968	-	Gap	BioNano
A02	Scaffold1198	6165969	6901576	+	Contig	Contig00258
A02	Scaffold1198	6901577	6931187	+	Gap	BioNano
A02	Scaffold1198	6931188	9328806	-	Contig	Contig01390
A02	Scaffold1198	9328807	9362850	-	Gap	Mate-Pairs
A02	Scaffold1198	9362851	12360068	-	Contig	Contig01121
A02	Scaffold1198	12360069	12365052	-	Gap	Mate-Pairs
A02	Scaffold1198	12365053	14016297	-	Contig	Contig00002
A02	Scaffold1198	14016298	14028185	-	Gap	Mate-Pairs
A02	Scaffold1198	14028186	14171812	-	Contig	Contig00469
A02	Scaffold1198	14171813	14175203	-	Gap	Mate-Pairs
A02	Scaffold1198	14175204	15250927	+	Contig	Contig00424
A02	Scaffold1198	15250928	15251027	+	Gap	BioNano
A02	Scaffold1198	15251028	18330697	+	Contig	Contig00812
A02	Scaffold1198	18330698	18331869	+	Gap	BioNano
A02	Scaffold1198	18331870	18407469	+	Contig	Contig01354
A02	Scaffold1198	18407470	18410366	+	Gap	Mate-Pairs
A02	Scaffold1198	18410367	18482595	+	Contig	Contig00029
A02	Scaffold1198	18482596	18483432	+	Gap	Mate-Pairs
A02	Scaffold1198	18483433	18732437	+	Contig	Contig00525
A02	Scaffold1199	18732538	18872901	+	Contig	Contig01125
A02	Scaffold1200	18873002	18932646	-	Contig	Contig00434_2
A02	Scaffold1201	18932747	19170769	-	Contig	Contig00659
A02	Scaffold1201	19170770	19173982	-	Gap	Mate-Pairs
A02	Scaffold1201	19173983	19275629	-	Contig	Contig00760
A02	Scaffold1202	19275730	19389183	-	Contig	Contig01301
A02	Scaffold1202	19389184	19392974	-	Gap	Mate-Pairs
A02	Scaffold1202	19392975	19656557	+	Contig	Contig01143
A02	Scaffold1202	19656558	19656657	+	Gap	BioNano
A02	Scaffold1202	19656658	20011202	+	Contig	Contig00094
A02	Scaffold1202	20011203	20014446	+	Gap	BioNano
A02	Scaffold1202	20014447	20040924	-	Contig	Contig00769
A02	Scaffold1202	20040925	20044290	-	Gap	Mate-Pairs
A02	Scaffold1202	20044291	22956828	-	Contig	Contig00221
A02	Scaffold1202	22956829	22956928	-	Gap	BioNano
A02	Scaffold1202	22956929	23345100	-	Contig	Contig00644
A02	Scaffold1202	23345101	23348308	-	Gap	BioNano
A02	Scaffold1202	23348309	25144613	+	Contig	Contig00357
A02	Scaffold1202	25144614	25157801	+	Gap	BioNano
A02	Scaffold1202	25157802	25640096	-	Contig	Contig00244
A02	Scaffold1203	25640197	25781415	-	Contig	Contig01080
A02	Scaffold1204	25781516	25834990	+	Contig	Contig00365
A02	Scaffold1204	25834991	25835697	+	Gap	Mate-Pairs
A02	Scaffold1204	25835698	27445040	+	Contig	Contig01470
A02	Scaffold1205	27445141	29078951	+	Contig	Contig01197
A02	Scaffold1205	29078952	29082213	+	Gap	BioNano
A02	Scaffold1205	29082214	29729791	-	Contig	Contig00818
A02	Scaffold1205	29729792	29736554	-	Gap	BioNano
A02	Scaffold1205	29736555	30143349	+	Contig	Contig00860
A02	Scaffold1205	30143350	30152187	+	Gap	BioNano
A02	Scaffold1205	30152188	31442979	+	Contig	Contig01356
A03	Scaffold1118	1	152300	-	Contig	Contig00310
A03	Scaffold1117	152401	3171504	-	Contig	Contig01162
A03	Scaffold1116	3171605	5562091	-	Contig	Contig00261
A03	Scaffold1116	5562092	5568085	+	Gap	BioNano
A03	Scaffold1116	5568086	7022778	+	Contig	Contig00427
A03	Scaffold1116	7022779	7165688	-	Gap	BioNano
A03	Scaffold1116	7165689	8684203	-	Contig	Contig00565
A03	Scaffold1116	8684204	8689938	+	Gap	Mate-Pairs
A03	Scaffold1116	8689939	8856134	+	Contig	Contig01416
A03	Scaffold1115	8856235	9242645	+	Contig	Contig00247
A03	Scaffold1114	9242746	11458905	-	Contig	Contig01296
A03	Scaffold1114	11458906	11763492	-	Gap	BioNano
A03	Scaffold1114	11763493	13725397	-	Contig	Contig00294
A03	Scaffold1114	13725398	13733673	+	Gap	Mate-Pairs
A03	Scaffold1114	13733674	18460283	+	Contig	Contig01198
A03	Scaffold1114	18460284	18463587	-	Gap	Mate-Pairs
A03	Scaffold1114	18463588	22302030	-	Contig	Contig00376
A03	Scaffold1114	22302031	22310808	-	Gap	BioNano
A03	Scaffold1114	22310809	22815853	-	Contig	Contig00743
A03	Scaffold1114	22815854	22824308	-	Gap	BioNano
A03	Scaffold1114	22824309	24542374	-	Contig	Contig00506_2
A03	Scaffold1114	24542375	24561781	+	Gap	BioNano
A03	Scaffold1114	24561782	26574940	+	Contig	Contig00950
A03	Scaffold1114	26574941	26580342	+	Gap	Mate-Pairs
A03	Scaffold1114	26580343	28126097	+	Contig	Contig00410
A03	Scaffold1114	28126098	28129510	-	Gap	Mate-Pairs
A03	Scaffold1114	28129511	29380822	-	Contig	Contig00792
A03	Scaffold1113	29380923	30134455	+	Contig	Contig00867
A03	Scaffold1113	30134456	30152394	+	Gap	BioNano
A03	Scaffold1113	30152395	30837003	+	Contig	Contig00808
A03	Scaffold1113	30837004	30862696	-	Gap	BioNano
A03	Scaffold1113	30862697	33233413	-	Contig	Contig01031
A03	Scaffold1112	33233514	33261126	+	Contig	Contig00946_2
A03	Scaffold1111	33261227	33362737	-	Contig	Contig00199
A03	Scaffold1111	33362738	33364259	+	Gap	BioNano
A03	Scaffold1111	33364260	33881102	+	Contig	Contig00182
A03	Scaffold1111	33881103	33972632	-	Gap	BioNano
A03	Scaffold1111	33972633	34117569	-	Contig	Contig00257
A03	Scaffold1111	34117570	34133785	-	Gap	Mate-Pairs
A03	Scaffold1111	34133786	34187713	-	Contig	Contig01250
A03	Scaffold1110	34187814	34765848	+	Contig	Contig00040
A03	Scaffold1109	34765949	34928290	+	Contig	Contig01286
A03	Scaffold1109	34928291	34935344	+	Gap	Mate-Pairs
A03	Scaffold1109	34935345	35305256	+	Contig	Contig00194
A03	Scaffold1108	35305357	35332089	-	Contig	Contig00641
A03	Scaffold1107	35332190	35676226	-	Contig	Contig01267
A03	Scaffold1106	35676327	37169529	-	Contig	Contig00912
A03	Scaffold1106	37169530	37171390	-	Gap	Mate-Pairs
A03	Scaffold1106	37171391	37247362	-	Contig	Contig00006
A03	Scaffold1106	37247363	37250425	-	Gap	Mate-Pairs
A03	Scaffold1106	37250426	37821841	-	Contig	Contig00937
A03	Scaffold1105	37821942	37998550	-	Contig	Contig00637
A03	Scaffold1104	37998651	38120280	+	Contig	Contig00611
A03	Scaffold1103	38120381	38154160	+	Contig	Contig00232
A04	Scaffold0837	1	229654	-	Contig	Contig00739	*
A04	Scaffold1287	229755	271627	+	Contig	Contig00741
A04	Scaffold1288	271728	331971	+	Contig	Contig00544
A04	Scaffold1289	332072	1778064	+	Contig	Contig00905
A04	Scaffold1289	1778065	1782943	+	Gap	Mate-Pairs
A04	Scaffold1289	1782944	5687270	+	Contig	Contig00594
A04	Scaffold1289	5687271	5687370	+	Gap	BioNano
A04	Scaffold1289	5687371	6747657	-	Contig	Contig00801
A04	Scaffold1290	6747758	6835872	+	Contig	Contig00866
A04	Scaffold1291	6835973	6876975	-	Contig	Contig00037_1
A04	Scaffold1292	6877076	6949527	+	Contig	Contig00531
A04	Scaffold1293	6949628	7099087	+	Contig	Contig00879
A04	Scaffold1293	7099088	7099187	+	Gap	BioNano
A04	Scaffold1293	7099188	7907888	+	Contig	Contig00253
A04	Scaffold1293	7907889	7948354	+	Gap	BioNano
A04	Scaffold1293	7948355	8149233	-	Contig	Contig00901
A04	Scaffold1294	8149334	9459469	-	Contig	Contig00091
A04	Scaffold1294	9459470	9459569	-	Gap	BioNano
A04	Scaffold1294	9459570	10106481	+	Contig	Contig00595
A04	Scaffold1295	10106582	10172151	-	Contig	Contig00858
A04	Scaffold1296	10172252	10222010	+	Contig	Contig00979
A04	Scaffold1297	10222111	11210825	+	Contig	Contig01192
A04	Scaffold1298	11210926	12921372	+	Contig	Contig01113
A04	Scaffold1298	12921373	12924324	+	Gap	Mate-Pairs
A04	Scaffold1298	12924325	13066668	-	Contig	Contig01214
A04	Scaffold1298	13066669	13071389	-	Gap	Mate-Pairs
A04	Scaffold1298	13071390	14457937	+	Contig	Contig01474
A04	Scaffold1299	14458038	14949030	-	Contig	Contig00590
A04	Scaffold1300	14949131	15934589	-	Contig	Contig01150
A04	Scaffold1301	15934690	18027202	-	Contig	Contig00887
A04	Scaffold1301	18027203	18035497	-	Gap	Mate-Pairs
A04	Scaffold1301	18035498	20687104	-	Contig	Contig00870
A04	Scaffold1302	20687205	20976039	+	Contig	Contig00179
A04	Scaffold1003	20976140	21375421	+	Contig	Contig00300	*
A04	Scaffold0003	21375522	21841778	-	Contig	Contig01216_2	*
A04	Scaffold0830	21841879	21928416	-	Contig	Contig01055	*
A05	Scaffold1186	1	425630	-	Contig	Contig00196_2
A05	Scaffold1186	425631	452490	-	Gap	Mate-Pairs
A05	Scaffold1186	452491	924287	-	Contig	Contig00564
A05	Scaffold1186	924288	933596	-	Gap	Mate-Pairs
A05	Scaffold1186	933597	5918139	-	Contig	Contig00452
A05	Scaffold1186	5918140	5921889	-	Gap	Mate-Pairs
A05	Scaffold1186	5921890	6472507	-	Contig	Contig00770
A05	Scaffold1185	6472608	6616456	-	Contig	Contig00700
A05	Scaffold1185	6616457	6619669	+	Gap	BioNano
A05	Scaffold1185	6619670	7037212	+	Contig	Contig00274
A05	Scaffold1184	7037313	8233490	+	Contig	Contig01200
A05	Scaffold1184	8233491	8233590	-	Gap	BioNano
A05	Scaffold1184	8233591	9148795	-	Contig	Contig01088
A05	Scaffold1184	9148796	9148895	+	Gap	BioNano
A05	Scaffold1184	9148896	10447312	+	Contig	Contig00288
A05	Scaffold1184	10447313	10451911	-	Gap	Mate-Pairs
A05	Scaffold1184	10451912	10584651	-	Contig	Contig01044
A05	Scaffold1183	10584752	11488144	-	Contig	Contig00506_1
A05	Scaffold1183	11488145	11496675	-	Gap	BioNano
A05	Scaffold1183	11496676	11873133	-	Contig	Contig00962
A05	Scaffold1183	11873134	11873233	-	Gap	BioNano
A05	Scaffold1183	11873234	12015403	-	Contig	Contig00105
A05	Scaffold1182	12015504	12114079	-	Contig	Contig00222
A05	Scaffold1181	12114180	12203223	+	Contig	Contig00951
A05	Scaffold1180	12203324	12304682	-	Contig	Contig00198
A05	Scaffold1180	12304683	12307990	+	Gap	BioNano
A05	Scaffold1180	12307991	12642125	+	Contig	Contig01346
A05	Scaffold1180	12642126	12642225	+	Gap	BioNano
A05	Scaffold1180	12642226	12910831	+	Contig	Contig00638
A05	Scaffold1179	12910932	14248537	+	Contig	Contig00763_1
A05	Scaffold1178	14248638	14306644	-	Contig	Contig00218_1
A05	Scaffold1177	14306745	14408656	+	Contig	Contig00070
A05	Scaffold1176	14408757	14491482	+	Contig	Contig01106
A05	Scaffold1175	14491583	14634306	+	Contig	Contig01181
A05	Scaffold1174	14634407	15335117	-	Contig	Contig00351
A05	Scaffold1174	15335118	15338371	-	Gap	BioNano
A05	Scaffold1174	15338372	15573230	-	Contig	Contig01380
A05	Scaffold1174	15573231	15580810	+	Gap	BioNano
A05	Scaffold1174	15580811	16191419	+	Contig	Contig00571
A05	Scaffold1174	16191420	16191519	+	Gap	BioNano
A05	Scaffold1174	16191520	16361963	+	Contig	Contig01008
A05	Scaffold1174	16361964	16362063	-	Gap	BioNano
A05	Scaffold1174	16362064	16477305	-	Contig	Contig00943
A05	Scaffold1173	16477406	16517622	-	Contig	Contig00115
A05	Scaffold1172	16517723	16627628	+	Contig	Contig00050
A05	Scaffold1172	16627629	16635652	+	Gap	Mate-Pairs
A05	Scaffold1172	16635653	17359215	+	Contig	Contig00702
A05	Scaffold1172	17359216	17363409	+	Gap	BioNano
A05	Scaffold1172	17363410	17720456	+	Contig	Contig01134
A05	Scaffold1172	17720457	17720556	-	Gap	BioNano
A05	Scaffold1172	17720557	18698283	-	Contig	Contig00177
A05	Scaffold1172	18698284	18704642	-	Gap	BioNano
A05	Scaffold1172	18704643	20540622	-	Contig	Contig00292
A05	Scaffold1172	20540623	20540722	-	Gap	BioNano
A05	Scaffold1172	20540723	21524993	-	Contig	Contig00344
A05	Scaffold1172	21524994	21525093	+	Gap	BioNano
A05	Scaffold1172	21525094	21773300	+	Contig	Contig00938
A05	Scaffold1171	21773401	21822691	+	Contig	Contig00965
A05	Scaffold1171	21822692	21828073	+	Gap	Mate-Pairs
A05	Scaffold1171	21828074	22625522	+	Contig	Contig00129
A05	Scaffold1171	22625523	22625775	+	Gap	Mate-Pairs
A05	Scaffold1171	22625776	23952104	+	Contig	Contig00895
A05	Scaffold1170	23952205	24058631	+	Contig	Contig01324
A05	Scaffold1170	24058632	24060576	+	Gap	Mate-Pairs
A05	Scaffold1170	24060577	25436631	+	Contig	Contig01071
A05	Scaffold1169	25436732	25824276	+	Contig	Contig00557
A05	Scaffold1168	25824377	25993215	-	Contig	Contig01224
A05	Scaffold1167	25993316	26213579	-	Contig	Contig00791
A05	Scaffold1166	26213680	26353671	-	Contig	Contig00837
A05	Scaffold1165	26353772	26490434	+	Contig	Contig00501
A05	Scaffold1165	26490435	26495383	-	Gap	Mate-Pairs
A05	Scaffold1165	26495384	26614388	-	Contig	Contig00609
A05	Scaffold1164	26614489	26942113	-	Contig	Contig01095
A05	Scaffold1163	26942214	27052734	-	Contig	Contig00075
A05	Scaffold1162	27052835	27180459	-	Contig	Contig01226
A05	Scaffold1161	27180560	27313181	-	Contig	Contig01146
A05	Scaffold1160	27313282	27447487	-	Contig	Contig00381
A05	Scaffold1159	27447588	27582911	+	Contig	Contig00603
A05	Scaffold1159	27582912	27584016	-	Gap	Mate-Pairs
A05	Scaffold1159	27584017	27680222	-	Contig	Contig00084
A05	Scaffold1158	27680323	27834023	-	Contig	Contig00823
A05	Scaffold1157	27834124	27915258	-	Contig	Contig00242
A05	Scaffold1156	27915359	28104370	-	Contig	Contig00183
A05	Scaffold1155	28104471	28212691	+	Contig	Contig00639
A05	Scaffold1154	28212792	28328416	-	Contig	Contig00793
A05	Scaffold1153	28328517	28493056	+	Contig	Contig00809
A06	Scaffold1136	1	46092	-	Contig	Contig01176
A06	Scaffold1135	46193	89922	-	Contig	Contig00377
A06	Scaffold1134	90023	157591	-	Contig	Contig00035
A06	Scaffold1133	157692	407852	-	Contig	Contig00404
A06	Scaffold1132	407953	658285	+	Contig	Contig01216_1
A06	Scaffold1131	658386	764558	-	Contig	Contig00640
A06	Scaffold1130	764659	1014445	+	Contig	Contig00709
A06	Scaffold1130	1014446	1024883	+	Gap	Mate-Pairs
A06	Scaffold1130	1024884	1203630	+	Contig	Contig01443
A06	Scaffold1129	1203731	1916506	+	Contig	Contig01414
A06	Scaffold1129	1916507	2013038	-	Gap	BioNano
A06	Scaffold1129	2013039	5718482	-	Contig	Contig00058
A06	Scaffold1128	5718583	6148426	+	Contig	Contig00352
A06	Scaffold1128	6148427	6152497	-	Gap	BioNano
A06	Scaffold1128	6152498	7139202	-	Contig	Contig00716
A06	Scaffold1128	7139203	7147617	-	Gap	BioNano
A06	Scaffold1128	7147618	7185613	-	Contig	Contig00096
A06	Scaffold1128	7185714	7499516	-	Contig	Contig00674
A06	Scaffold1128	7499517	7502950	+	Gap	BioNano
A06	Scaffold1128	7502951	8440365	+	Contig	Contig00577
A06	Scaffold1127	8440466	9232948	-	Contig	Contig01340
A06	Scaffold1127	9232949	9244646	+	Gap	BioNano
A06	Scaffold1127	9244647	10466968	+	Contig	Contig00958
A06	Scaffold1127	10466969	10480509	-	Gap	BioNano
A06	Scaffold1127	10480510	10715194	-	Contig	Contig01222
A06	Scaffold1127	10715195	10724328	-	Gap	BioNano
A06	Scaffold1127	10724329	12266010	-	Contig	Contig00370
A06	Scaffold1127	12266011	12266110	+	Gap	BioNano
A06	Scaffold1127	12266111	12430278	+	Contig	Contig00696
A06	Scaffold1127	12430279	12431131	-	Gap	BioNano
A06	Scaffold1127	12431132	13833596	-	Contig	Contig01119
A06	Scaffold1126	13833697	14175460	-	Contig	Contig01262
A06	Scaffold1126	14175461	14184139	+	Gap	BioNano
A06	Scaffold1126	14184140	14580449	+	Contig	Contig01399
A06	Scaffold1126	14580450	14580549	+	Gap	BioNano
A06	Scaffold1126	14580550	15090167	+	Contig	Contig00072
A06	Scaffold1125	15090268	15284983	-	Contig	Contig00708
A06	Scaffold1124	15285084	15399378	+	Contig	Contig00169
A06	Scaffold1123	15399479	15546821	-	Contig	Contig00900
A06	Scaffold1122	15546922	15974467	-	Contig	Contig00335
A06	Scaffold1122	15974468	15975444	-	Gap	BioNano
A06	Scaffold1122	15975445	16541771	-	Contig	Contig01135
A06	Scaffold1122	16541772	16541871	+	Gap	BioNano
A06	Scaffold1122	16541872	17103227	+	Contig	Contig00920
A06	Scaffold1122	17103228	17111651	+	Gap	Mate-Pairs
A06	Scaffold1122	17111652	20482723	+	Contig	Contig00281
A06	Scaffold1121	20482824	20889525	+	Contig	Contig01464_2
A06	Scaffold1121	20889526	20889625	+	Gap	BioNano
A06	Scaffold1121	20889626	21265540	+	Contig	Contig00435
A06	Scaffold1121	21265541	21271480	-	Gap	BioNano
A06	Scaffold1121	21271481	21574904	-	Contig	Contig01032
A06	Scaffold1121	21574905	21587471	-	Gap	BioNano
A06	Scaffold1121	21587472	23807069	-	Contig	Contig00145
A06	Scaffold1120	23807170	24444094	-	Contig	Contig00137
A06	Scaffold1120	24444095	24446927	-	Gap	BioNano
A06	Scaffold1120	24446928	25714654	-	Contig	Contig00927
A06	Scaffold1120	25714655	25716186	+	Gap	Mate-Pairs
A06	Scaffold1120	25716187	26076682	+	Contig	Contig00940
A06	Scaffold1119	26076783	29167992	+	Contig	Contig00366
A07	Scaffold1269	1	402226	-	Contig	Contig01207
A07	Scaffold1270	402327	866789	-	Contig	Contig00772
A07	Scaffold1270	866790	866889	-	Gap	BioNano
A07	Scaffold1270	866890	1618858	-	Contig	Contig00333
A07	Scaffold1270	1618859	1624648	-	Gap	BioNano
A07	Scaffold1270	1624649	1708662	-	Contig	Contig00043
A07	Scaffold1271	1708763	2535589	-	Contig	Contig00473
A07	Scaffold1271	2535590	2535689	-	Gap	BioNano
A07	Scaffold1271	2535690	2828941	-	Contig	Contig00832
A07	Scaffold1271	2828942	2829041	-	Gap	BioNano
A07	Scaffold1271	2829042	5202815	+	Contig	Contig00379
A07	Scaffold1272	5202916	5258558	+	Contig	Contig00107
A07	Scaffold1273	5258659	5330065	-	Contig	Contig00055
A07	Scaffold1274	5330166	5528860	+	Contig	Contig00569
A07	Scaffold1275	5528961	5708094	-	Contig	Contig00269
A07	Scaffold1276	5708195	6081133	-	Contig	Contig00284
A07	Scaffold0057	6081234	6308403	-	Contig	Contig00191	*
A07	Scaffold1277	6308504	6389908	-	Contig	Contig00635
A07	Scaffold1278	6390009	6620162	+	Contig	Contig01020
A07	Scaffold1279	6620263	6735207	+	Contig	Contig00576
A07	Scaffold1279	6735208	6739516	+	Gap	Mate-Pairs
A07	Scaffold1279	6739517	6845278	+	Contig	Contig00748
A07	Scaffold1280	6845379	6928238	+	Contig	Contig01178
A07	Scaffold1281	6928339	11746424	+	Contig	Contig00947
A07	Scaffold1281	11746425	11755573	+	Gap	Mate-Pairs
A07	Scaffold1281	11755574	14636728	-	Contig	Contig00942
A07	Scaffold1281	14636729	14640620	-	Gap	Mate-Pairs
A07	Scaffold1281	14640621	14747566	-	Contig	Contig00010
A07	Scaffold1282	14747667	15147545	-	Contig	Contig01063_1
A07	Scaffold1283	15147646	24565397	-	Contig	Contig01126
A07	Scaffold1284	24565498	24845753	+	Contig	Contig00316
A07	Scaffold1285	24845854	25683628	-	Contig	Contig01237
A07	Scaffold1285	25683629	25693049	-	Gap	BioNano
A07	Scaffold1285	25693050	26456609	+	Contig	Contig01165
A07	Scaffold1285	26456610	26494418	+	Gap	BioNano
A07	Scaffold1285	26494419	28737976	+	Contig	Contig00600
A07	Scaffold1286	28738077	28928902	+	Contig	Contig00363
A08	Scaffold1187	1	182669	-	Contig	Contig01063_2
A08	Scaffold1187	182670	182769	-	Gap	BioNano
A08	Scaffold1187	182770	406400	-	Contig	Contig00890
A08	Scaffold1187	406401	427125	-	Gap	BioNano
A08	Scaffold1187	427126	1069366	+	Contig	Contig01140
A08	Scaffold1187	1069367	1069466	+	Gap	BioNano
A08	Scaffold1187	1069467	1471169	+	Contig	Contig01440
A08	Scaffold1187	1471170	1486227	+	Gap	BioNano
A08	Scaffold1187	1486228	1892003	+	Contig	Contig01476
A08	Scaffold1187	1892004	1899391	+	Gap	BioNano
A08	Scaffold1187	1899392	3574327	-	Contig	Contig00623
A08	Scaffold1187	3574328	3594889	-	Gap	BioNano
A08	Scaffold1187	3594890	4039504	-	Contig	Contig00180
A08	Scaffold1187	4039505	4039604	-	Gap	BioNano
A08	Scaffold1187	4039605	4208172	+	Contig	Contig01418
A08	Scaffold1187	4208173	4216209	+	Gap	BioNano
A08	Scaffold1187	4216210	4431893	+	Contig	Contig00233
A08	Scaffold1187	4431894	4435760	+	Gap	Mate-Pairs
A08	Scaffold1187	4435761	4764221	-	Contig	Contig00688
A08	Scaffold1187	4764222	4764321	-	Gap	BioNano
A08	Scaffold1187	4764322	6098429	+	Contig	Contig01156
A08	Scaffold1187	6098430	6100798	+	Gap	BioNano
A08	Scaffold1187	6100799	6464294	-	Contig	Contig00470
A08	Scaffold1188	6464395	6572509	-	Contig	Contig00987
A08	Scaffold1189	6572610	6803642	+	Contig	Contig00400
A08	Scaffold1190	6803743	8197424	+	Contig	Contig00477
A08	Scaffold1190	8197425	8202489	+	Gap	Mate-Pairs
A08	Scaffold1190	8202490	8533367	-	Contig	Contig00279
A08	Scaffold1190	8533368	8533467	-	Gap	BioNano
A08	Scaffold1190	8533468	9076589	-	Contig	Contig00255
A08	Scaffold1190	9076590	9076768	-	Gap	BioNano
A08	Scaffold1190	9076769	9840050	+	Contig	Contig00207
A08	Scaffold1190	9840051	9844484	+	Gap	BioNano
A08	Scaffold1190	9844485	10031657	+	Contig	Contig00717
A08	Scaffold1191	10031758	10388516	+	Contig	Contig00819
A08	Scaffold1191	10388517	10388954	+	Gap	Mate-Pairs
A08	Scaffold1191	10388955	13954195	+	Contig	Contig01076
A08	Scaffold1191	13954196	13956901	+	Gap	Mate-Pairs
A08	Scaffold1191	13956902	15548455	-	Contig	Contig01359
A08	Scaffold1192	15548556	15589629	+	Contig	Contig00432_1
A08	Scaffold1193	15589730	18533854	+	Contig	Contig01333
A08	Scaffold1194	18533955	19170798	-	Contig	Contig00799
A08	Scaffold1195	19170899	22668843	-	Contig	Contig00510
A08	Scaffold1195	22668844	22678197	-	Gap	Mate-Pairs
A08	Scaffold1195	22678198	22887323	-	Contig	Contig00063
A08	Scaffold1196	22887424	22937625	-	Contig	Contig01451
A08	Scaffold1197	22937726	22981702	+	Contig	Contig00081
A09	Scaffold1206	1	181681	-	Contig	Contig00508
A09	Scaffold1207	181782	452584	-	Contig	Contig00486
A09	Scaffold1207	452585	462786	-	Gap	Mate-Pairs
A09	Scaffold1207	462787	518782	+	Contig	Contig00146
A09	Scaffold1208	518883	673370	-	Contig	Contig01231
A09	Scaffold1209	673471	707891	+	Contig	Contig00698
A09	Scaffold1210	707992	1074105	-	Contig	Contig01252
A09	Scaffold1211	1074206	1216323	-	Contig	Contig00733
A09	Scaffold1212	1216424	1269977	-	Contig	Contig01270
A09	Scaffold1212	1269978	1292176	-	Gap	Mate-Pairs
A09	Scaffold1212	1292177	1561124	-	Contig	Contig00123
A09	Scaffold1213	1561225	1836864	+	Contig	Contig00872
A09	Scaffold1213	1836865	1918975	+	Gap	BioNano
A09	Scaffold1213	1918976	2333436	+	Contig	Contig00049
A09	Scaffold1214	2333537	2881090	-	Contig	Contig00315
A09	Scaffold1214	2881091	2887198	-	Gap	Mate-Pairs
A09	Scaffold1214	2887199	3838476	+	Contig	Contig01158
A09	Scaffold1215	3838577	4153852	+	Contig	Contig01347
A09	Scaffold1215	4153853	4153952	+	Gap	BioNano
A09	Scaffold1215	4153953	4429662	-	Contig	Contig01403
A09	Scaffold1215	4429663	4433763	-	Gap	BioNano
A09	Scaffold1215	4433764	4565201	+	Contig	Contig00714
A09	Scaffold1216	4565302	5091080	-	Contig	Contig01471
A09	Scaffold1216	5091081	5158053	-	Gap	BioNano
A09	Scaffold1216	5158054	6026639	+	Contig	Contig01219
A09	Scaffold1217	6026740	6123654	+	Contig	Contig01129
A09	Scaffold1218	6123755	6895808	-	Contig	Contig00534
A09	Scaffold1219	6895909	6995909	-	Contig	Contig00703
A09	Scaffold1220	6996010	8961017	-	Contig	Contig00560
A09	Scaffold1220	8961018	8961673	-	Gap	Mate-Pairs
A09	Scaffold1220	8961674	9824675	+	Contig	Contig00871_1
A09	Scaffold1220	9824676	9825795	+	Gap	Mate-Pairs
A09	Scaffold1220	9825796	10392049	+	Contig	Contig00903
A09	Scaffold1220	10392050	10396683	+	Gap	Mate-Pairs
A09	Scaffold1220	10396684	10641805	+	Contig	Contig01331
A09	Scaffold1221	10641906	10956406	-	Contig	Contig00768
A09	Scaffold1222	10956507	11140476	-	Contig	Contig00350
A09	Scaffold1223	11140577	14290065	-	Contig	Contig01131
A09	Scaffold1224	14290166	15164827	+	Contig	Contig00171
A09	Scaffold1224	15164828	15164927	+	Gap	BioNano
A09	Scaffold1224	15164928	15581427	+	Contig	Contig00154
A09	Scaffold1224	15581428	15648856	+	Gap	BioNano
A09	Scaffold1224	15648857	15925674	+	Contig	Contig01167
A09	Scaffold1224	15925675	15925774	+	Gap	BioNano
A09	Scaffold1224	15925775	17820023	-	Contig	Contig01464_1
A09	Scaffold1224	17820024	17823638	-	Gap	BioNano
A09	Scaffold1224	17823639	18986567	-	Contig	Contig00725
A09	Scaffold1224	18986568	18986667	-	Gap	BioNano
A09	Scaffold1224	18986668	19524885	+	Contig	Contig00272
A09	Scaffold1225	19524986	19714925	+	Contig	Contig00496
A09	Scaffold1225	19714926	19718081	+	Gap	Mate-Pairs
A09	Scaffold1225	19718082	20020192	-	Contig	Contig00124
A09	Scaffold1225	20020193	20020292	-	Gap	BioNano
A09	Scaffold1225	20020293	20242411	-	Contig	Contig00820
A09	Scaffold1225	20242412	20242511	-	Gap	BioNano
A09	Scaffold1225	20242512	20567230	-	Contig	Contig00666
A09	Scaffold1225	20567231	20569860	-	Gap	BioNano
A09	Scaffold1225	20569861	20884800	+	Contig	Contig01285
A09	Scaffold1225	20884801	20884900	+	Gap	BioNano
A09	Scaffold1225	20884901	21238861	-	Contig	Contig01277
A09	Scaffold1225	21238862	21238961	-	Gap	BioNano
A09	Scaffold1225	21238962	21581090	-	Contig	Contig00150
A09	Scaffold1226	21581191	21679684	-	Contig	Contig01327
A09	Scaffold1227	21679785	21708832	-	Contig	Contig00430_1
A09	Scaffold1228	21708933	21969622	+	Contig	Contig00618
A09	Scaffold1228	21969623	21977966	+	Gap	Mate-Pairs
A09	Scaffold1228	21977967	22125842	-	Contig	Contig00871_2
A09	Scaffold1229	22125943	22360945	-	Contig	Contig01365
A09	Scaffold1230	22361046	22742079	-	Contig	Contig00332
A09	Scaffold1231	22742180	22862922	-	Contig	Contig00476
A09	Scaffold1232	22863023	22928092	-	Contig	Contig00212
A09	Scaffold1233	22928193	23285392	-	Contig	Contig00908
A09	Scaffold1233	23285393	23285492	-	Gap	BioNano
A09	Scaffold1233	23285493	24632686	+	Contig	Contig01306
A09	Scaffold1233	24632687	24636601	+	Gap	BioNano
A09	Scaffold1233	24636602	24693534	+	Contig	Contig01040
A09	Scaffold1234	24693635	25305836	+	Contig	Contig00721
A09	Scaffold1234	25305837	25305936	+	Gap	BioNano
A09	Scaffold1234	25305937	25595500	+	Contig	Contig00076
A09	Scaffold1234	25595501	25601139	+	Gap	BioNano
A09	Scaffold1234	25601140	26001286	-	Contig	Contig00136
A09	Scaffold1234	26001287	26001386	-	Gap	BioNano
A09	Scaffold1234	26001387	27019543	-	Contig	Contig01269
A09	Scaffold1234	27019544	27019643	-	Gap	BioNano
A09	Scaffold1234	27019644	29282674	-	Contig	Contig01215_1
A09	Scaffold1234	29282675	29283021	-	Gap	BioNano
A09	Scaffold1234	29283022	30942359	-	Contig	Contig01360
A09	Scaffold1234	30942360	30952250	-	Gap	BioNano
A09	Scaffold1234	30952251	31288982	+	Contig	Contig01085
A09	Scaffold1234	31288983	31292368	+	Gap	BioNano
A09	Scaffold1234	31292369	33608568	-	Contig	Contig00420
A09	Scaffold1235	33608669	38970914	-	Contig	Contig01037
A09	Scaffold1235	38970915	38992289	-	Gap	Mate-Pairs
A09	Scaffold1235	38992290	39353915	-	Contig	Contig00563
A09	Scaffold1236	39354016	41093274	-	Contig	Contig01228
A09	Scaffold1236	41093275	41107835	-	Gap	BioNano
A09	Scaffold1236	41107836	42659991	+	Contig	Contig00192
A09	Scaffold1236	42659992	42665522	+	Gap	BioNano
A09	Scaffold1236	42665523	43890467	-	Contig	Contig00898
A09	Scaffold1237	43890568	44234154	+	Contig	Contig00701
A09	Scaffold1237	44234155	44239314	+	Gap	Mate-Pairs
A09	Scaffold1237	44239315	44994586	+	Contig	Contig00397
A09	Scaffold0097	44994687	45156811	+	Contig	Contig00679	*
A10	Scaffold1137	1	428545	+	Contig	Contig01108
A10	Scaffold1137	428546	431911	+	Gap	Mate-Pairs
A10	Scaffold1137	431912	994257	+	Contig	Contig00556
A10	Scaffold1137	994258	994357	+	Gap	BioNano
A10	Scaffold1137	994358	1396740	-	Contig	Contig01396
A10	Scaffold1137	1396741	1396840	-	Gap	BioNano
A10	Scaffold1137	1396841	3420326	-	Contig	Contig00624
A10	Scaffold1137	3420327	3422637	-	Gap	BioNano
A10	Scaffold1137	3422638	3767603	+	Contig	Contig00610
A10	Scaffold1137	3767604	3767703	+	Gap	BioNano
A10	Scaffold1137	3767704	4436917	+	Contig	Contig01001
A10	Scaffold1138	4437018	4668907	-	Contig	Contig00541
A10	Scaffold1138	4668908	4672672	-	Gap	Mate-Pairs
A10	Scaffold1138	4672673	4803322	-	Contig	Contig01027
A10	Scaffold1139	4803423	4940422	+	Contig	Contig01407
A10	Scaffold1140	4940523	5032747	-	Contig	Contig01317
A10	Scaffold1140	5032748	5041482	-	Gap	Mate-Pairs
A10	Scaffold1140	5041483	5384388	-	Contig	Contig00278
A10	Scaffold1141	5384489	5457291	+	Contig	Contig01093
A10	Scaffold1142	5457392	6128420	-	Contig	Contig00372
A10	Scaffold1142	6128421	6131358	-	Gap	Mate-Pairs
A10	Scaffold1142	6131359	6219371	-	Contig	Contig00143
A10	Scaffold1143	6219472	6523880	+	Contig	Contig00997
A10	Scaffold1144	6523981	6602128	+	Contig	Contig00785
A10	Scaffold1145	6602229	6634600	-	Contig	Contig00422
A10	Scaffold1146	6634701	6671481	-	Contig	Contig00777
A10	Scaffold1147	6671582	6720616	-	Contig	Contig00775_2
A10	Scaffold1148	6720717	6810662	-	Contig	Contig01457
A10	Scaffold1148	6810663	6815326	-	Gap	Mate-Pairs
A10	Scaffold1148	6815327	7361773	+	Contig	Contig00301
A10	Scaffold1149	7361874	7500136	+	Contig	Contig01251
A10	Scaffold1149	7500137	7500236	+	Gap	BioNano
A10	Scaffold1149	7500237	7766915	+	Contig	Contig00322
A10	Scaffold1150	7767016	8119473	-	Contig	Contig00051
A10	Scaffold1150	8119474	8123139	-	Gap	Mate-Pairs
A10	Scaffold1150	8123140	8263225	+	Contig	Contig01042
A10	Scaffold1151	8263326	11574035	+	Contig	Contig00955
A10	Scaffold0001	11574136	11637611	+	Contig	Contig00844	*
A10	Scaffold1152	11637712	15294014	+	Contig	Contig00844_2
A10	Scaffold1152	15294015	15295007	+	Gap	Mate-Pairs
A10	Scaffold1152	15295008	18626984	-	Contig	Contig00893
A10	Scaffold1152	18626985	18630524	-	Gap	Mate-Pairs
A10	Scaffold1152	18630525	19816526	+	Contig	Contig00414
A10	Scaffold1152	19816527	19821189	+	Gap	Mate-Pairs
A10	Scaffold1152	19821190	20725698	-	Contig	Contig00559
Ann	Scaffold0001	1	63476	-	-	Contig00844_1
Ann	Scaffold00010	1	119456	-	-	Contig00763_2
Ann	Scaffold0002	1	62454	-	-	Contig00430_2
Ann	Scaffold0003	1	466257	-	-	Contig01216_2
Ann	Scaffold0004	1	66647	-	-	Contig00946_1
Ann	Scaffold0005	1	41183	-	-	Contig00775_1
Ann	Scaffold0006	1	62066	-	-	Contig00266_1
Ann	Scaffold0007	1	43788	-	-	Contig00266_2
Ann	Scaffold0008	1	66455	-	-	Contig00432_2
Ann	Scaffold0009	1	85348	-	-	Contig00037_2
Ann	Scaffold00100	1	39477	-	-	Contig01239
Ann	Scaffold0011	1	61717	-	-	Contig01265_1
Ann	Scaffold0012	1	42650	-	-	Contig01265_2
Ann	Scaffold0013	1	127407	-	-	Contig00737_1
Ann	Scaffold0014	1	44055	-	-	Contig00737_2
Ann	Scaffold0015	1	195652	-	-	Contig00218_2
Ann	Scaffold0016	1	71851	-	-	Contig00853_1
Ann	Scaffold0017	1	36091	-	-	Contig00853_2
Ann	Scaffold0018	1	67083	-	-	Contig01163_1
Ann	Scaffold0019	1	41771	-	-	Contig01163_2
Ann	Scaffold0020	1	108496	-	-	Contig00434_1
Ann	Scaffold0021	1	27137	-	-	Contig00130
Ann	Scaffold0022	1	76316	-	-	Contig00220
Ann	Scaffold0023	1	20691	-	-	Contig00856
Ann	Scaffold0024	1	30622	-	-	Contig01298
Ann	Scaffold0025	1	20207	-	-	Contig01105
Ann	Scaffold0026	1	29501	-	-	Contig01245
Ann	Scaffold0027	1	60744	-	-	Contig00859
Ann	Scaffold0028	1	24183	-	-	Contig00669
Ann	Scaffold0029	1	3445	-	-	Contig00464
Ann	Scaffold0030	1	40096	-	-	Contig00815
Ann	Scaffold0031	1	22782	-	-	Contig01405
Ann	Scaffold0032	1	36517	-	-	Contig01384
Ann	Scaffold0033	1	32628	-	-	Contig00073
Ann	Scaffold0034	1	38153	-	-	Contig00854
Ann	Scaffold0035	1	84735	-	-	Contig01090
Ann	Scaffold0036	1	37781	-	-	Contig01242
Ann	Scaffold0037	1	60036	-	-	Contig00393
Ann	Scaffold0038	1	32327	-	-	Contig00188
Ann	Scaffold0039	1	60632	-	-	Contig01378
Ann	Scaffold0040	1	66362	-	-	Contig00007
Ann	Scaffold0041	1	70539	-	-	Contig00599
Ann	Scaffold0042	1	35308	-	-	Contig00843
Ann	Scaffold0043	1	22230	-	-	Contig00596
Ann	Scaffold0044	1	29187	-	-	Contig01024
Ann	Scaffold0045	1	31586	-	-	Contig00746
Ann	Scaffold0046	1	43532	-	-	Contig00754
Ann	Scaffold0047	1	29942	-	-	Contig01094
Ann	Scaffold0048	1	27368	-	-	Contig01410
Ann	Scaffold0049	1	88293	-	-	Contig01036
Ann	Scaffold0050	1	43961	-	-	Contig00340
Ann	Scaffold0051	1	60370	-	-	Contig00239
Ann	Scaffold0052	1	27729	-	-	Contig00334
Ann	Scaffold0053	1	60257	-	-	Contig00613
Ann	Scaffold0054	1	73393	-	-	Contig00657
Ann	Scaffold0055	1	33530	-	-	Contig00009
Ann	Scaffold0056	1	28105	-	-	Contig00869
Ann	Scaffold0057	1	227170	-	-	Contig00191
Ann	Scaffold0058	1	24956	-	-	Contig01372
Ann	Scaffold0059	1	118624	-	-	Contig00864
Ann	Scaffold0060	1	23525	-	-	Contig01358
Ann	Scaffold0061	1	76420	-	-	Contig00977
Ann	Scaffold0062	1	74537	-	-	Contig00552
Ann	Scaffold0063	1	5377	-	-	Contig00551
Ann	Scaffold0064	1	42615	-	-	Contig01202
Ann	Scaffold0065	1	66878	-	-	Contig01168
Ann	Scaffold0066	1	75772	-	-	Contig01039
Ann	Scaffold0067	1	39857	-	-	Contig00248
Ann	Scaffold0068	1	170302	-	-	Contig01287
Ann	Scaffold0069	1	31292	-	-	Contig00085
Ann	Scaffold0070	1	23245	-	-	Contig00342
Ann	Scaffold0071	1	38205	-	-	Contig00868
Ann	Scaffold0072	1	22188	-	-	Contig01344
Ann	Scaffold0073	1	71076	-	-	Contig00726
Ann	Scaffold0074	1	9678	-	-	Contig00528
Ann	Scaffold0075	1	30366	-	-	Contig00929
Ann	Scaffold0076	1	52669	-	-	Contig00633
Ann	Scaffold0077	1	62957	-	-	Contig00536
Ann	Scaffold0078	1	53901	-	-	Contig00053
Ann	Scaffold0079	1	34745	-	-	Contig00797
Ann	Scaffold0080	1	65985	-	-	Contig01104
Ann	Scaffold0081	1	58329	-	-	Contig01444
Ann	Scaffold0082	1	132596	-	-	Contig01364
Ann	Scaffold0083	1	37068	-	-	Contig00019
Ann	Scaffold0084	1	46398	-	-	Contig01408
Ann	Scaffold0085	1	34867	-	-	Contig01302
Ann	Scaffold0086	1	55703	-	-	Contig01052
Ann	Scaffold0087	1	18099	-	-	Contig01185
Ann	Scaffold0088	1	31206	-	-	Contig00100
Ann	Scaffold0089	1	18437	-	-	Contig00173
Ann	Scaffold0090	1	18387	-	-	Contig01278
Ann	Scaffold0091	1	18340	-	-	Contig01247
Ann	Scaffold0092	1	25838	-	-	Contig00211
Ann	Scaffold0093	1	16763	-	-	Contig00251
Ann	Scaffold0094	1	38866	-	-	Contig00364
Ann	Scaffold0095	1	41381	-	-	Contig00520
Ann	Scaffold0096	1	23245	-	-	Contig00042
Ann	Scaffold0097	1	162124	-	-	Contig00679
Ann	Scaffold0098	1	55431	-	-	Contig00850
Ann	Scaffold0099	1	19263	-	-	Contig00691
Ann	Scaffold01000	1	58349	-	-	Contig01238
Ann	Scaffold0101	1	35506	-	-	Contig00159
Ann	Scaffold0102	1	28180	-	-	Contig01339
Ann	Scaffold0103	1	29335	-	-	Contig00088
Ann	Scaffold0104	1	82074	-	-	Contig00636
Ann	Scaffold0105	1	24004	-	-	Contig01295
Ann	Scaffold0106	1	90099	-	-	Contig00512
Ann	Scaffold0107	1	45732	-	-	Contig00166
Ann	Scaffold0108	1	35649	-	-	Contig01029
Ann	Scaffold0109	1	59953	-	-	Contig01062
Ann	Scaffold0110	1	38634	-	-	Contig01217
Ann	Scaffold0111	1	62464	-	-	Contig01421
Ann	Scaffold0112	1	47101	-	-	Contig01114
Ann	Scaffold0113	1	188545	-	-	Contig00846
Ann	Scaffold0114	1	57449	-	-	Contig00283
Ann	Scaffold0115	1	30810	-	-	Contig00981
Ann	Scaffold0116	1	170637	-	-	Contig00147
Ann	Scaffold0117	1	25112	-	-	Contig00367
Ann	Scaffold0118	1	31533	-	-	Contig00735
Ann	Scaffold0119	1	83127	-	-	Contig00429
Ann	Scaffold0120	1	55251	-	-	Contig00616
Ann	Scaffold0121	1	28991	-	-	Contig01205
Ann	Scaffold0122	1	66470	-	-	Contig01461
Ann	Scaffold0123	1	27232	-	-	Contig00079
Ann	Scaffold0124	1	34548	-	-	Contig00617
Ann	Scaffold0125	1	37832	-	-	Contig01309
Ann	Scaffold0126	1	43853	-	-	Contig00745
Ann	Scaffold0127	1	55607	-	-	Contig00956
Ann	Scaffold0128	1	25578	-	-	Contig00654
Ann	Scaffold0129	1	36346	-	-	Contig00256
Ann	Scaffold0130	1	43000	-	-	Contig01398
Ann	Scaffold0131	1	25850	-	-	Contig00489
Ann	Scaffold0132	1	22582	-	-	Contig01349
Ann	Scaffold0133	1	31648	-	-	Contig01336
Ann	Scaffold0134	1	52271	-	-	Contig00012
Ann	Scaffold0135	1	40938	-	-	Contig00033
Ann	Scaffold0136	1	41243	-	-	Contig01475
Ann	Scaffold0137	1	51790	-	-	Contig00634
Ann	Scaffold0138	1	27121	-	-	Contig00591
Ann	Scaffold0139	1	20152	-	-	Contig01012
Ann	Scaffold0140	1	13432	-	-	Contig00240
Ann	Scaffold0141	1	16328	-	-	Contig01456
Ann	Scaffold0142	1	63466	-	-	Contig00487
Ann	Scaffold0143	1	65288	-	-	Contig01374
Ann	Scaffold0144	1	24815	-	-	Contig01341
Ann	Scaffold0145	1	73244	-	-	Contig01103
Ann	Scaffold0146	1	23580	-	-	Contig00539
Ann	Scaffold0147	1	35078	-	-	Contig00065
Ann	Scaffold0148	1	38711	-	-	Contig01118
Ann	Scaffold0149	1	41376	-	-	Contig00918
Ann	Scaffold0150	1	62642	-	-	Contig01326
Ann	Scaffold0151	1	73215	-	-	Contig00986
Ann	Scaffold0152	1	70435	-	-	Contig00580
Ann	Scaffold0153	1	23062	-	-	Contig01244
Ann	Scaffold0154	1	16820	-	-	Contig00723
Ann	Scaffold0155	1	32167	-	-	Contig00306
Ann	Scaffold0156	1	111421	-	-	Contig00413
Ann	Scaffold0157	1	34669	-	-	Contig00356
Ann	Scaffold0158	1	70493	-	-	Contig00099
Ann	Scaffold0159	1	80530	-	-	Contig00985
Ann	Scaffold0160	1	36970	-	-	Contig01058
Ann	Scaffold0161	1	61506	-	-	Contig01316
Ann	Scaffold0162	1	53838	-	-	Contig00906
Ann	Scaffold0163	1	138016	-	-	Contig00924
Ann	Scaffold0164	1	48384	-	-	Contig00461
Ann	Scaffold0165	1	60560	-	-	Contig00082
Ann	Scaffold0166	1	59238	-	-	Contig00884
Ann	Scaffold0167	1	52968	-	-	Contig01122
Ann	Scaffold0168	1	88535	-	-	Contig00993
Ann	Scaffold0169	1	58176	-	-	Contig00415
Ann	Scaffold0170	1	24507	-	-	Contig00998
Ann	Scaffold0171	1	61437	-	-	Contig01283
Ann	Scaffold0172	1	30653	-	-	Contig00554
Ann	Scaffold0173	1	28372	-	-	Contig00052
Ann	Scaffold0174	1	170330	-	-	Contig01386
Ann	Scaffold0175	1	39556	-	-	Contig01460
Ann	Scaffold0176	1	57154	-	-	Contig01429
Ann	Scaffold0177	1	18028	-	-	Contig01003
Ann	Scaffold0178	1	51431	-	-	Contig00582
Ann	Scaffold0179	1	64977	-	-	Contig01438
Ann	Scaffold0180	1	22141	-	-	Contig01045
Ann	Scaffold0181	1	14027	-	-	Contig00948
Ann	Scaffold0182	1	33981	-	-	Contig01320
Ann	Scaffold0183	1	39265	-	-	Contig01179
Ann	Scaffold0184	1	76153	-	-	Contig00902
Ann	Scaffold0185	1	34504	-	-	Contig01473
Ann	Scaffold0186	1	34786	-	-	Contig00999
Ann	Scaffold0187	1	52169	-	-	Contig00403
Ann	Scaffold0188	1	38113	-	-	Contig00592
Ann	Scaffold0189	1	111854	-	-	Contig00675
Ann	Scaffold0190	1	28070	-	-	Contig00068
Ann	Scaffold0191	1	34168	-	-	Contig00170
Ann	Scaffold0192	1	93043	-	-	Contig00694
Ann	Scaffold0193	1	32017	-	-	Contig00390
Ann	Scaffold0194	1	77595	-	-	Contig01266
Ann	Scaffold0195	1	33954	-	-	Contig01161
Ann	Scaffold0196	1	25810	-	-	Contig00326
Ann	Scaffold0197	1	37234	-	-	Contig00756
Ann	Scaffold0198	1	45737	-	-	Contig00128
Ann	Scaffold0199	1	53124	-	-	Contig00597
Ann	Scaffold0200	1	50497	-	-	Contig01415
Ann	Scaffold0201	1	32496	-	-	Contig00994
Ann	Scaffold0202	1	110859	-	-	Contig00345
Ann	Scaffold0203	1	48618	-	-	Contig00382
Ann	Scaffold0204	1	54734	-	-	Contig00482
Ann	Scaffold0205	1	85564	-	-	Contig00614
Ann	Scaffold0206	1	62766	-	-	Contig00897
Ann	Scaffold0207	1	237289	-	-	Contig00653
Ann	Scaffold0208	1	48035	-	-	Contig01028
Ann	Scaffold0209	1	140970	-	-	Contig00842
Ann	Scaffold0210	1	33601	-	-	Contig01081
Ann	Scaffold0211	1	12940	-	-	Contig00676
Ann	Scaffold0212	1	78789	-	-	Contig01373
Ann	Scaffold0213	1	83028	-	-	Contig00481
Ann	Scaffold0214	1	16793	-	-	Contig00355
Ann	Scaffold0215	1	57011	-	-	Contig00339
Ann	Scaffold0216	1	54068	-	-	Contig00800
Ann	Scaffold0217	1	208237	-	-	Contig00500
Ann	Scaffold0218	1	21012	-	-	Contig01144
Ann	Scaffold0219	1	32219	-	-	Contig00438
Ann	Scaffold0220	1	51868	-	-	Contig00230
Ann	Scaffold0221	1	45071	-	-	Contig00104
Ann	Scaffold0222	1	34097	-	-	Contig00684
Ann	Scaffold0223	1	23506	-	-	Contig00826
Ann	Scaffold0224	1	24421	-	-	Contig00412
Ann	Scaffold0225	1	29750	-	-	Contig00459
Ann	Scaffold0226	1	18252	-	-	Contig01054
Ann	Scaffold0227	1	36990	-	-	Contig00323
Ann	Scaffold0228	1	40496	-	-	Contig01139
Ann	Scaffold0229	1	57514	-	-	Contig01145
Ann	Scaffold0230	1	51419	-	-	Contig01452
Ann	Scaffold0231	1	41426	-	-	Contig00886
Ann	Scaffold0232	1	28645	-	-	Contig00184
Ann	Scaffold0233	1	45882	-	-	Contig01051
Ann	Scaffold0234	1	38486	-	-	Contig00847
Ann	Scaffold0235	1	49275	-	-	Contig00380
Ann	Scaffold0236	1	61922	-	-	Contig00234
Ann	Scaffold0237	1	33977	-	-	Contig00214
Ann	Scaffold0238	1	67146	-	-	Contig01172
Ann	Scaffold0239	1	24651	-	-	Contig00161
Ann	Scaffold0240	1	363590	-	-	Contig00668
Ann	Scaffold0241	1	18452	-	-	Contig00697
Ann	Scaffold0242	1	43718	-	-	Contig00406
Ann	Scaffold0243	1	26559	-	-	Contig00587
Ann	Scaffold0244	1	134575	-	-	Contig00025
Ann	Scaffold0245	1	17750	-	-	Contig00118
Ann	Scaffold0246	1	282056	-	-	Contig00276
Ann	Scaffold0247	1	31279	-	-	Contig01233
Ann	Scaffold0248	1	14953	-	-	Contig00066
Ann	Scaffold0249	1	39786	-	-	Contig01006
Ann	Scaffold0250	1	41999	-	-	Contig00347
Ann	Scaffold0251	1	77224	-	-	Contig00308
Ann	Scaffold0252	1	27018	-	-	Contig00619
Ann	Scaffold0253	1	26515	-	-	Contig00133
Ann	Scaffold0254	1	32097	-	-	Contig01016
Ann	Scaffold0255	1	7315	-	-	Contig00988
Ann	Scaffold0256	1	10311	-	-	Contig00226
Ann	Scaffold0257	1	11980	-	-	Contig00778
Ann	Scaffold0258	1	34310	-	-	Contig01389
Ann	Scaffold0259	1	186248	-	-	Contig00131
Ann	Scaffold0260	1	57680	-	-	Contig00744
Ann	Scaffold0261	1	73276	-	-	Contig00553
Ann	Scaffold0262	1	74159	-	-	Contig01148
Ann	Scaffold0263	1	51652	-	-	Contig00153
Ann	Scaffold0264	1	74572	-	-	Contig00036
Ann	Scaffold0265	1	27646	-	-	Contig01117
Ann	Scaffold0266	1	36323	-	-	Contig00460
Ann	Scaffold0267	1	21498	-	-	Contig01281
Ann	Scaffold0268	1	6686	-	-	Contig00268
Ann	Scaffold0269	1	44312	-	-	Contig00720
Ann	Scaffold0270	1	24723	-	-	Contig00026
Ann	Scaffold0271	1	16004	-	-	Contig01430
Ann	Scaffold0272	1	27897	-	-	Contig01293
Ann	Scaffold0273	1	30879	-	-	Contig00291
Ann	Scaffold0274	1	31138	-	-	Contig00776
Ann	Scaffold0275	1	28568	-	-	Contig01116
Ann	Scaffold0276	1	194085	-	-	Contig00431
Ann	Scaffold0277	1	18313	-	-	Contig00790
Ann	Scaffold0278	1	36715	-	-	Contig00704
Ann	Scaffold0279	1	76044	-	-	Contig01083
Ann	Scaffold0280	1	36402	-	-	Contig00028
Ann	Scaffold0281	1	63948	-	-	Contig00455
Ann	Scaffold0282	1	38394	-	-	Contig00024
Ann	Scaffold0283	1	23154	-	-	Contig01310
Ann	Scaffold0284	1	37897	-	-	Contig00794
Ann	Scaffold0285	1	85678	-	-	Contig01191
Ann	Scaffold0286	1	19217	-	-	Contig00730
Ann	Scaffold0287	1	134977	-	-	Contig00888
Ann	Scaffold0288	1	36201	-	-	Contig00462
Ann	Scaffold0289	1	24036	-	-	Contig00264
Ann	Scaffold0290	1	18222	-	-	Contig01138
Ann	Scaffold0291	1	51548	-	-	Contig00178
Ann	Scaffold0292	1	22861	-	-	Contig01079
Ann	Scaffold0293	1	43136	-	-	Contig01014
Ann	Scaffold0294	1	33341	-	-	Contig01288
Ann	Scaffold0295	1	34354	-	-	Contig00622
Ann	Scaffold0296	1	49407	-	-	Contig00713
Ann	Scaffold0297	1	40792	-	-	Contig01406
Ann	Scaffold0298	1	33492	-	-	Contig00185
Ann	Scaffold0299	1	149194	-	-	Contig00359
Ann	Scaffold0300	1	46205	-	-	Contig00593
Ann	Scaffold0301	1	12023	-	-	Contig00933
Ann	Scaffold0302	1	106635	-	-	Contig00719
Ann	Scaffold0303	1	53599	-	-	Contig00881
Ann	Scaffold0304	1	114425	-	-	Contig01315
Ann	Scaffold0305	1	91228	-	-	Contig00827
Ann	Scaffold0306	1	43779	-	-	Contig00011
Ann	Scaffold0307	1	88437	-	-	Contig00855
Ann	Scaffold0308	1	22741	-	-	Contig00346
Ann	Scaffold0309	1	63706	-	-	Contig00321
Ann	Scaffold0310	1	15809	-	-	Contig00408
Ann	Scaffold0311	1	45852	-	-	Contig01321
Ann	Scaffold0312	1	44830	-	-	Contig00463
Ann	Scaffold0313	1	93542	-	-	Contig01137
Ann	Scaffold0314	1	37009	-	-	Contig01206
Ann	Scaffold0315	1	37845	-	-	Contig00648
Ann	Scaffold0316	1	62316	-	-	Contig00186
Ann	Scaffold0317	1	37536	-	-	Contig01387
Ann	Scaffold0318	1	225605	-	-	Contig00134
Ann	Scaffold0319	1	162030	-	-	Contig00205
Ann	Scaffold0320	1	24072	-	-	Contig00588
Ann	Scaffold0321	1	22509	-	-	Contig00991
Ann	Scaffold0322	1	64587	-	-	Contig00442
Ann	Scaffold0323	1	168212	-	-	Contig00443
Ann	Scaffold0324	1	36710	-	-	Contig01229
Ann	Scaffold0325	1	60740	-	-	Contig00683
Ann	Scaffold0326	1	178498	-	-	Contig00828
Ann	Scaffold0327	1	217397	-	-	Contig00280
Ann	Scaffold0328	1	31500	-	-	Contig00195
Ann	Scaffold0329	1	35924	-	-	Contig01087
Ann	Scaffold0330	1	46924	-	-	Contig00493
Ann	Scaffold0332	1	29126	-	-	Contig00621
Ann	Scaffold0333	1	30350	-	-	Contig01249
Ann	Scaffold0334	1	21120	-	-	Contig00433
Ann	Scaffold0335	1	30746	-	-	Contig00919
Ann	Scaffold0336	1	102550	-	-	Contig00788
Ann	Scaffold0337	1	119375	-	-	Contig00174
Ann	Scaffold0338	1	39875	-	-	Contig00540
Ann	Scaffold0339	1	43672	-	-	Contig00298
Ann	Scaffold0340	1	100731	-	-	Contig01184
Ann	Scaffold0341	1	68846	-	-	Contig01173
Ann	Scaffold0342	1	69701	-	-	Contig01210
Ann	Scaffold0343	1	26326	-	-	Contig00389
Ann	Scaffold0344	1	86368	-	-	Contig00168
Ann	Scaffold0345	1	48622	-	-	Contig00017
Ann	Scaffold0346	1	21484	-	-	Contig00197
Ann	Scaffold0347	1	55165	-	-	Contig01180
Ann	Scaffold0348	1	17459	-	-	Contig00964
Ann	Scaffold0349	1	78891	-	-	Contig00516
Ann	Scaffold0350	1	45689	-	-	Contig01208
Ann	Scaffold0351	1	109809	-	-	Contig01367
Ann	Scaffold0352	1	33012	-	-	Contig00388
Ann	Scaffold0353	1	27774	-	-	Contig01369
Ann	Scaffold0354	1	79552	-	-	Contig01171
Ann	Scaffold0355	1	62561	-	-	Contig01086
Ann	Scaffold0356	1	92902	-	-	Contig01100
Ann	Scaffold0357	1	24131	-	-	Contig01013
Ann	Scaffold0358	1	47000	-	-	Contig01017
Ann	Scaffold0359	1	91957	-	-	Contig01280
Ann	Scaffold0360	1	34169	-	-	Contig00069
Ann	Scaffold0361	1	38876	-	-	Contig01268
Ann	Scaffold0362	1	23449	-	-	Contig01111
Ann	Scaffold0363	1	57206	-	-	Contig00545
Ann	Scaffold0364	1	61986	-	-	Contig00313
Ann	Scaffold0365	1	42835	-	-	Contig00409
Ann	Scaffold0366	1	71591	-	-	Contig01193
Ann	Scaffold0367	1	37777	-	-	Contig00681
Ann	Scaffold0368	1	52315	-	-	Contig00167
Ann	Scaffold0369	1	18529	-	-	Contig01362
Ann	Scaffold0370	1	20963	-	-	Contig00236
Ann	Scaffold0371	1	14768	-	-	Contig01218
Ann	Scaffold0372	1	26994	-	-	Contig00524
Ann	Scaffold0373	1	43356	-	-	Contig01019
Ann	Scaffold0374	1	72386	-	-	Contig00093
Ann	Scaffold0375	1	24358	-	-	Contig00149
Ann	Scaffold0376	1	60969	-	-	Contig01248
Ann	Scaffold0377	1	39472	-	-	Contig00439
Ann	Scaffold0378	1	72988	-	-	Contig00759
Ann	Scaffold0379	1	51464	-	-	Contig01401
Ann	Scaffold0380	1	40988	-	-	Contig00765
Ann	Scaffold0381	1	30477	-	-	Contig00944
Ann	Scaffold0382	1	19636	-	-	Contig01466
Ann	Scaffold0383	1	67737	-	-	Contig00021
Ann	Scaffold0384	1	89278	-	-	Contig00141
Ann	Scaffold0385	1	79000	-	-	Contig00453
Ann	Scaffold0386	1	60567	-	-	Contig00341
Ann	Scaffold0387	1	34359	-	-	Contig01212
Ann	Scaffold0388	1	53108	-	-	Contig00399
Ann	Scaffold0389	1	62899	-	-	Contig00645
Ann	Scaffold0390	1	75568	-	-	Contig00172
Ann	Scaffold0391	1	34770	-	-	Contig01243
Ann	Scaffold0392	1	13123	-	-	Contig01033
Ann	Scaffold0393	1	24617	-	-	Contig00485
Ann	Scaffold0394	1	34344	-	-	Contig00996
Ann	Scaffold0395	1	17178	-	-	Contig00421
Ann	Scaffold0396	1	23181	-	-	Contig01123
Ann	Scaffold0397	1	66113	-	-	Contig01107
Ann	Scaffold0398	1	16636	-	-	Contig01402
Ann	Scaffold0399	1	44022	-	-	Contig00003
Ann	Scaffold0400	1	9784	-	-	Contig00337
Ann	Scaffold0401	1	98049	-	-	Contig00764
Ann	Scaffold0402	1	58509	-	-	Contig00731
Ann	Scaffold0403	1	62147	-	-	Contig00685
Ann	Scaffold0404	1	125117	-	-	Contig01067
Ann	Scaffold0405	1	78967	-	-	Contig00203
Ann	Scaffold0406	1	30170	-	-	Contig00208
Ann	Scaffold0407	1	34887	-	-	Contig01467
Ann	Scaffold0408	1	26263	-	-	Contig00031
Ann	Scaffold0409	1	26078	-	-	Contig00441
Ann	Scaffold0410	1	35088	-	-	Contig00317
Ann	Scaffold0411	1	22565	-	-	Contig01026
Ann	Scaffold0412	1	38046	-	-	Contig00784
Ann	Scaffold0413	1	66991	-	-	Contig01186
Ann	Scaffold0414	1	36926	-	-	Contig00249
Ann	Scaffold0415	1	64328	-	-	Contig00862
Ann	Scaffold0416	1	39728	-	-	Contig00201
Ann	Scaffold0417	1	17604	-	-	Contig00839
Ann	Scaffold0418	1	21884	-	-	Contig00289
Ann	Scaffold0419	1	49410	-	-	Contig00142
Ann	Scaffold0420	1	59113	-	-	Contig01149
Ann	Scaffold0421	1	31459	-	-	Contig01260
Ann	Scaffold0422	1	15936	-	-	Contig01404
Ann	Scaffold0423	1	70374	-	-	Contig00325
Ann	Scaffold0424	1	25029	-	-	Contig00383
Ann	Scaffold0425	1	51832	-	-	Contig00728
Ann	Scaffold0426	1	21145	-	-	Contig00122
Ann	Scaffold0427	1	16720	-	-	Contig00652
Ann	Scaffold0428	1	52693	-	-	Contig01155
Ann	Scaffold0429	1	23203	-	-	Contig01164
Ann	Scaffold0430	1	88115	-	-	Contig00779
Ann	Scaffold0431	1	35742	-	-	Contig00952
Ann	Scaffold0432	1	45739	-	-	Contig00796
Ann	Scaffold0433	1	23299	-	-	Contig00046
Ann	Scaffold0434	1	46149	-	-	Contig00190
Ann	Scaffold0435	1	31302	-	-	Contig01334
Ann	Scaffold0436	1	37962	-	-	Contig01446
Ann	Scaffold0437	1	24442	-	-	Contig00354
Ann	Scaffold0438	1	57618	-	-	Contig00450
Ann	Scaffold0439	1	107273	-	-	Contig00391
Ann	Scaffold0440	1	22396	-	-	Contig00445
Ann	Scaffold0441	1	48813	-	-	Contig00625
Ann	Scaffold0442	1	79270	-	-	Contig00241
Ann	Scaffold0443	1	50234	-	-	Contig01397
Ann	Scaffold0444	1	93138	-	-	Contig00811
Ann	Scaffold0445	1	54304	-	-	Contig01351
Ann	Scaffold0446	1	36889	-	-	Contig00451
Ann	Scaffold0447	1	26308	-	-	Contig00023
Ann	Scaffold0448	1	33625	-	-	Contig00305
Ann	Scaffold0449	1	29925	-	-	Contig00290
Ann	Scaffold0450	1	34968	-	-	Contig01152
Ann	Scaffold0451	1	40781	-	-	Contig00883
Ann	Scaffold0452	1	31589	-	-	Contig01318
Ann	Scaffold0453	1	79021	-	-	Contig00101
Ann	Scaffold0454	1	99964	-	-	Contig00004
Ann	Scaffold0455	1	42370	-	-	Contig00155
Ann	Scaffold0456	1	92866	-	-	Contig01196
Ann	Scaffold0457	1	34951	-	-	Contig00348
Ann	Scaffold0458	1	32488	-	-	Contig01375
Ann	Scaffold0459	1	25463	-	-	Contig01469
Ann	Scaffold0460	1	23175	-	-	Contig00080
Ann	Scaffold0461	1	33364	-	-	Contig00492
Ann	Scaffold0462	1	20198	-	-	Contig01259
Ann	Scaffold0463	1	33288	-	-	Contig00200
Ann	Scaffold0464	1	37861	-	-	Contig01442
Ann	Scaffold0465	1	121600	-	-	Contig00164
Ann	Scaffold0466	1	76784	-	-	Contig00605
Ann	Scaffold0467	1	25625	-	-	Contig00090
Ann	Scaffold0468	1	42433	-	-	Contig00795
Ann	Scaffold0469	1	19025	-	-	Contig00478
Ann	Scaffold0470	1	89046	-	-	Contig00922
Ann	Scaffold0471	1	72679	-	-	Contig01159
Ann	Scaffold0472	1	131655	-	-	Contig00992
Ann	Scaffold0473	1	28789	-	-	Contig00223
Ann	Scaffold0474	1	41740	-	-	Contig01355
Ann	Scaffold0475	1	23532	-	-	Contig01450
Ann	Scaffold0476	1	82965	-	-	Contig00144
Ann	Scaffold0477	1	37208	-	-	Contig00830
Ann	Scaffold0478	1	67804	-	-	Contig01225
Ann	Scaffold0479	1	28106	-	-	Contig00658
Ann	Scaffold0480	1	15799	-	-	Contig00505
Ann	Scaffold0481	1	68442	-	-	Contig00277
Ann	Scaffold0482	1	84534	-	-	Contig00968
Ann	Scaffold0483	1	58094	-	-	Contig01136
Ann	Scaffold0484	1	67595	-	-	Contig00673
Ann	Scaffold0485	1	60485	-	-	Contig01211
Ann	Scaffold0486	1	2324	-	-	Contig00077
Ann	Scaffold0487	1	44362	-	-	Contig00774
Ann	Scaffold0488	1	7581	-	-	Contig00022
Ann	Scaffold0489	1	88985	-	-	Contig00437
Ann	Scaffold0490	1	49423	-	-	Contig00312
Ann	Scaffold0491	1	41536	-	-	Contig00138
Ann	Scaffold0492	1	32351	-	-	Contig00538
Ann	Scaffold0493	1	63224	-	-	Contig00665
Ann	Scaffold0494	1	41379	-	-	Contig01468
Ann	Scaffold0495	1	27713	-	-	Contig00349
Ann	Scaffold0496	1	46966	-	-	Contig00204
Ann	Scaffold0497	1	36904	-	-	Contig00245
Ann	Scaffold0498	1	37169	-	-	Contig01221
Ann	Scaffold0499	1	18492	-	-	Contig01089
Ann	Scaffold0500	1	32649	-	-	Contig01070
Ann	Scaffold0501	1	52015	-	-	Contig00385
Ann	Scaffold0502	1	40884	-	-	Contig01254
Ann	Scaffold0503	1	28430	-	-	Contig00176
Ann	Scaffold0504	1	20121	-	-	Contig00045
Ann	Scaffold0505	1	69744	-	-	Contig01345
Ann	Scaffold0506	1	41020	-	-	Contig00547
Ann	Scaffold0507	1	38691	-	-	Contig01041
Ann	Scaffold0508	1	65202	-	-	Contig00343
Ann	Scaffold0509	1	40761	-	-	Contig01292
Ann	Scaffold0510	1	41755	-	-	Contig00015
Ann	Scaffold0511	1	41717	-	-	Contig01038
Ann	Scaffold0512	1	18666	-	-	Contig00598
Ann	Scaffold0513	1	38367	-	-	Contig00466
Ann	Scaffold0514	1	34842	-	-	Contig00787
Ann	Scaffold0515	1	98477	-	-	Contig00706
Ann	Scaffold0516	1	45263	-	-	Contig00362
Ann	Scaffold0517	1	49774	-	-	Contig00749
Ann	Scaffold0518	1	31990	-	-	Contig01328
Ann	Scaffold0519	1	56063	-	-	Contig00751
Ann	Scaffold0520	1	88250	-	-	Contig00526
Ann	Scaffold0521	1	68309	-	-	Contig00829
Ann	Scaffold0522	1	38643	-	-	Contig00157
Ann	Scaffold0523	1	68502	-	-	Contig00566
Ann	Scaffold0524	1	33900	-	-	Contig00917
Ann	Scaffold0525	1	38351	-	-	Contig00845
Ann	Scaffold0526	1	141740	-	-	Contig00202
Ann	Scaffold0527	1	58405	-	-	Contig00275
Ann	Scaffold0528	1	20477	-	-	Contig00705
Ann	Scaffold0529	1	32171	-	-	Contig00467
Ann	Scaffold0530	1	18016	-	-	Contig00738
Ann	Scaffold0531	1	62563	-	-	Contig00781
Ann	Scaffold0532	1	129829	-	-	Contig00511
Ann	Scaffold0533	1	20414	-	-	Contig00542
Ann	Scaffold0534	1	30577	-	-	Contig01422
Ann	Scaffold0535	1	86681	-	-	Contig01329
Ann	Scaffold0536	1	41039	-	-	Contig00499
Ann	Scaffold0537	1	60355	-	-	Contig00213
Ann	Scaffold0538	1	29839	-	-	Contig01034
Ann	Scaffold0539	1	31282	-	-	Contig00550
Ann	Scaffold0540	1	56310	-	-	Contig00125
Ann	Scaffold0541	1	31270	-	-	Contig00327
Ann	Scaffold0542	1	48206	-	-	Contig01035
Ann	Scaffold0543	1	36050	-	-	Contig00098
Ann	Scaffold0544	1	245999	-	-	Contig01101
Ann	Scaffold0545	1	38703	-	-	Contig00813
Ann	Scaffold0546	1	98327	-	-	Contig00121
Ann	Scaffold0547	1	26414	-	-	Contig00971
Ann	Scaffold0548	1	25909	-	-	Contig01234
Ann	Scaffold0549	1	39217	-	-	Contig00273
Ann	Scaffold0550	1	32682	-	-	Contig00494
Ann	Scaffold0551	1	27192	-	-	Contig00877
Ann	Scaffold0552	1	127246	-	-	Contig00857
Ann	Scaffold0553	1	9459	-	-	Contig01023
Ann	Scaffold0554	1	9050	-	-	Contig01449
Ann	Scaffold0555	1	55984	-	-	Contig00647
Ann	Scaffold0556	1	58669	-	-	Contig00851
Ann	Scaffold0557	1	26919	-	-	Contig00108
Ann	Scaffold0558	1	40493	-	-	Contig00417
Ann	Scaffold0559	1	220460	-	-	Contig00568
Ann	Scaffold0560	1	73610	-	-	Contig01276
Ann	Scaffold0561	1	137721	-	-	Contig00518
Ann	Scaffold0562	1	38387	-	-	Contig01383
Ann	Scaffold0563	1	111518	-	-	Contig00861
Ann	Scaffold0564	1	21449	-	-	Contig00771
Ann	Scaffold0565	1	24875	-	-	Contig00978
Ann	Scaffold0566	1	38714	-	-	Contig01241
Ann	Scaffold0567	1	48629	-	-	Contig01166
Ann	Scaffold0568	1	24174	-	-	Contig01049
Ann	Scaffold0569	1	67008	-	-	Contig01130
Ann	Scaffold0570	1	40480	-	-	Contig01342
Ann	Scaffold0571	1	94483	-	-	Contig01279
Ann	Scaffold0572	1	133622	-	-	Contig00615
Ann	Scaffold0573	1	22191	-	-	Contig00398
Ann	Scaffold0574	1	87446	-	-	Contig00549
Ann	Scaffold0575	1	30892	-	-	Contig00834
Ann	Scaffold0576	1	30398	-	-	Contig00562
Ann	Scaffold0577	1	13440	-	-	Contig00411
Ann	Scaffold0578	1	26402	-	-	Contig00089
Ann	Scaffold0579	1	55833	-	-	Contig01077
Ann	Scaffold0580	1	37970	-	-	Contig00693
Ann	Scaffold0581	1	35170	-	-	Contig00806
Ann	Scaffold0582	1	53390	-	-	Contig01043
Ann	Scaffold0583	1	23941	-	-	Contig00581
Ann	Scaffold0584	1	55066	-	-	Contig00833
Ann	Scaffold0585	1	25789	-	-	Contig00297
Ann	Scaffold0586	1	111261	-	-	Contig00807
Ann	Scaffold0587	1	39342	-	-	Contig01112
Ann	Scaffold0588	1	35025	-	-	Contig01337
Ann	Scaffold0589	1	19231	-	-	Contig00646
Ann	Scaffold0590	1	29559	-	-	Contig00875
Ann	Scaffold0591	1	21943	-	-	Contig00139
Ann	Scaffold0592	1	12199	-	-	Contig01448
Ann	Scaffold0593	1	45372	-	-	Contig01379
Ann	Scaffold0594	1	42857	-	-	Contig00816
Ann	Scaffold0595	1	40316	-	-	Contig00570
Ann	Scaffold0596	1	70700	-	-	Contig00162
Ann	Scaffold0597	1	52994	-	-	Contig00329
Ann	Scaffold0598	1	57491	-	-	Contig00402
Ann	Scaffold0599	1	59779	-	-	Contig00217
Ann	Scaffold0600	1	28277	-	-	Contig00243
Ann	Scaffold0601	1	85349	-	-	Contig00804
Ann	Scaffold0602	1	2349	-	-	Contig00299
Ann	Scaffold0603	1	26293	-	-	Contig01361
Ann	Scaffold0604	1	37808	-	-	Contig00707
Ann	Scaffold0605	1	26890	-	-	Contig00330
Ann	Scaffold0606	1	56761	-	-	Contig00838
Ann	Scaffold0607	1	71633	-	-	Contig00604
Ann	Scaffold0608	1	28061	-	-	Contig01021
Ann	Scaffold0609	1	67721	-	-	Contig00209
Ann	Scaffold0610	1	89036	-	-	Contig00664
Ann	Scaffold0611	1	34649	-	-	Contig01110
Ann	Scaffold0612	1	39266	-	-	Contig00678
Ann	Scaffold0613	1	110727	-	-	Contig01311
Ann	Scaffold0614	1	27019	-	-	Contig00219
Ann	Scaffold0615	1	57434	-	-	Contig00661
Ann	Scaffold0616	1	141392	-	-	Contig00238
Ann	Scaffold0617	1	12331	-	-	Contig00711
Ann	Scaffold0618	1	55021	-	-	Contig00762
Ann	Scaffold0619	1	198929	-	-	Contig01066
Ann	Scaffold0620	1	6487	-	-	Contig01128
Ann	Scaffold0621	1	43630	-	-	Contig00686
Ann	Scaffold0622	1	183183	-	-	Contig01472
Ann	Scaffold0623	1	53247	-	-	Contig00969
Ann	Scaffold0624	1	41258	-	-	Contig00532
Ann	Scaffold0625	1	21728	-	-	Contig00990
Ann	Scaffold0626	1	33584	-	-	Contig00729
Ann	Scaffold0627	1	35203	-	-	Contig01319
Ann	Scaffold0628	1	65144	-	-	Contig00112
Ann	Scaffold0629	1	29185	-	-	Contig01232
Ann	Scaffold0630	1	35737	-	-	Contig01439
Ann	Scaffold0631	1	126443	-	-	Contig00976
Ann	Scaffold0632	1	43582	-	-	Contig00786
Ann	Scaffold0633	1	10664	-	-	Contig00584
Ann	Scaffold0634	1	49656	-	-	Contig00750
Ann	Scaffold0635	1	85345	-	-	Contig00030
Ann	Scaffold0636	1	41850	-	-	Contig01127
Ann	Scaffold0637	1	15451	-	-	Contig00428
Ann	Scaffold0638	1	91544	-	-	Contig00734
Ann	Scaffold0639	1	11981	-	-	Contig00465
Ann	Scaffold0640	1	94049	-	-	Contig00876
Ann	Scaffold0641	1	27855	-	-	Contig00504
Ann	Scaffold0642	1	28111	-	-	Contig00727
Ann	Scaffold0643	1	45385	-	-	Contig00061
Ann	Scaffold0644	1	55960	-	-	Contig00643
Ann	Scaffold0645	1	39145	-	-	Contig00690
Ann	Scaffold0646	1	23288	-	-	Contig01068
Ann	Scaffold0647	1	31180	-	-	Contig00109
Ann	Scaffold0648	1	36567	-	-	Contig00237
Ann	Scaffold0649	1	38724	-	-	Contig01157
Ann	Scaffold0650	1	28457	-	-	Contig00671
Ann	Scaffold0651	1	24714	-	-	Contig00896
Ann	Scaffold0652	1	57482	-	-	Contig00054
Ann	Scaffold0653	1	21821	-	-	Contig00416
Ann	Scaffold0654	1	24587	-	-	Contig01240
Ann	Scaffold0655	1	15681	-	-	Contig00710
Ann	Scaffold0656	1	103392	-	-	Contig01271
Ann	Scaffold0657	1	86836	-	-	Contig01160
Ann	Scaffold0658	1	31336	-	-	Contig01213
Ann	Scaffold0659	1	50979	-	-	Contig00932
Ann	Scaffold0660	1	59967	-	-	Contig00423
Ann	Scaffold0661	1	37124	-	-	Contig00530
Ann	Scaffold0662	1	18549	-	-	Contig00229
Ann	Scaffold0663	1	18856	-	-	Contig01099
Ann	Scaffold0664	1	102862	-	-	Contig00059
Ann	Scaffold0665	1	8116	-	-	Contig01195
Ann	Scaffold0666	1	35633	-	-	Contig01074
Ann	Scaffold0667	1	59804	-	-	Contig01069
Ann	Scaffold0668	1	38050	-	-	Contig00092
Ann	Scaffold0669	1	29740	-	-	Contig00060
Ann	Scaffold0670	1	62194	-	-	Contig00454
Ann	Scaffold0671	1	31177	-	-	Contig01236
Ann	Scaffold0672	1	31398	-	-	Contig00740
Ann	Scaffold0673	1	33054	-	-	Contig00974
Ann	Scaffold0674	1	103492	-	-	Contig00782
Ann	Scaffold0675	1	35349	-	-	Contig00620
Ann	Scaffold0676	1	36240	-	-	Contig01109
Ann	Scaffold0677	1	68361	-	-	Contig00426
Ann	Scaffold0678	1	57058	-	-	Contig00158
Ann	Scaffold0679	1	48714	-	-	Contig01291
Ann	Scaffold0680	1	24874	-	-	Contig00758
Ann	Scaffold0681	1	81728	-	-	Contig01366
Ann	Scaffold0682	1	199682	-	-	Contig00047
Ann	Scaffold0683	1	86455	-	-	Contig00836
Ann	Scaffold0684	1	16363	-	-	Contig00814
Ann	Scaffold0685	1	73403	-	-	Contig00260
Ann	Scaffold0686	1	25907	-	-	Contig01147
Ann	Scaffold0687	1	37978	-	-	Contig00914
Ann	Scaffold0688	1	15655	-	-	Contig01284
Ann	Scaffold0689	1	11612	-	-	Contig01142
Ann	Scaffold0690	1	55399	-	-	Contig00057
Ann	Scaffold0691	1	32618	-	-	Contig00689
Ann	Scaffold0692	1	46246	-	-	Contig01096
Ann	Scaffold0693	1	19752	-	-	Contig01436
Ann	Scaffold0694	1	68133	-	-	Contig00502
Ann	Scaffold0695	1	26140	-	-	Contig00519
Ann	Scaffold0696	1	33826	-	-	Contig00187
Ann	Scaffold0697	1	46131	-	-	Contig01352
Ann	Scaffold0698	1	36684	-	-	Contig00048
Ann	Scaffold0699	1	22289	-	-	Contig00954
Ann	Scaffold0700	1	34229	-	-	Contig00662
Ann	Scaffold0701	1	42143	-	-	Contig00579
Ann	Scaffold0702	1	20809	-	-	Contig01395
Ann	Scaffold0703	1	43569	-	-	Contig00014
Ann	Scaffold0704	1	36022	-	-	Contig00309
Ann	Scaffold0705	1	37745	-	-	Contig00113
Ann	Scaffold0706	1	51277	-	-	Contig00789
Ann	Scaffold0707	1	18396	-	-	Contig00338
Ann	Scaffold0708	1	28196	-	-	Contig00472
Ann	Scaffold0709	1	73077	-	-	Contig01092
Ann	Scaffold0710	1	27266	-	-	Contig00961
Ann	Scaffold0711	1	27456	-	-	Contig01065
Ann	Scaffold0712	1	44055	-	-	Contig01419
Ann	Scaffold0713	1	29565	-	-	Contig00097
Ann	Scaffold0714	1	42743	-	-	Contig00418
Ann	Scaffold0715	1	35312	-	-	Contig01368
Ann	Scaffold0716	1	98149	-	-	Contig01454
Ann	Scaffold0717	1	16346	-	-	Contig01385
Ann	Scaffold0718	1	41805	-	-	Contig00008
Ann	Scaffold0719	1	33999	-	-	Contig00798
Ann	Scaffold0720	1	258916	-	-	Contig00773
Ann	Scaffold0721	1	14985	-	-	Contig00013
Ann	Scaffold0722	1	63981	-	-	Contig01433
Ann	Scaffold0723	1	26999	-	-	Contig01059
Ann	Scaffold0724	1	48348	-	-	Contig00295
Ann	Scaffold0725	1	45199	-	-	Contig00601
Ann	Scaffold0726	1	118687	-	-	Contig00939
Ann	Scaffold0727	1	44692	-	-	Contig00259
Ann	Scaffold0728	1	18995	-	-	Contig00457
Ann	Scaffold0729	1	24869	-	-	Contig00386
Ann	Scaffold0730	1	83882	-	-	Contig00262
Ann	Scaffold0731	1	18784	-	-	Contig01455
Ann	Scaffold0732	1	27158	-	-	Contig01409
Ann	Scaffold0733	1	61139	-	-	Contig01056
Ann	Scaffold0734	1	283936	-	-	Contig00934
Ann	Scaffold0735	1	51627	-	-	Contig00695
Ann	Scaffold0736	1	14208	-	-	Contig00152
Ann	Scaffold0737	1	21951	-	-	Contig00651
Ann	Scaffold0738	1	39484	-	-	Contig00479
Ann	Scaffold0739	1	64072	-	-	Contig01082
Ann	Scaffold0740	1	176077	-	-	Contig01253
Ann	Scaffold0741	1	98431	-	-	Contig00766
Ann	Scaffold0742	1	59357	-	-	Contig00667
Ann	Scaffold0743	1	23946	-	-	Contig01204
Ann	Scaffold0744	1	23644	-	-	Contig00189
Ann	Scaffold0745	1	36198	-	-	Contig00892
Ann	Scaffold0746	1	26966	-	-	Contig01261
Ann	Scaffold0747	1	51950	-	-	Contig01308
Ann	Scaffold0748	1	42567	-	-	Contig00889
Ann	Scaffold0749	1	233106	-	-	Contig00959
Ann	Scaffold0750	1	30715	-	-	Contig00656
Ann	Scaffold0751	1	102894	-	-	Contig00396
Ann	Scaffold0752	1	360233	-	-	Contig00928
Ann	Scaffold0753	1	61169	-	-	Contig01332
Ann	Scaffold0754	1	50315	-	-	Contig00027
Ann	Scaffold0755	1	34121	-	-	Contig00117
Ann	Scaffold0756	1	51411	-	-	Contig00114
Ann	Scaffold0757	1	93856	-	-	Contig00314
Ann	Scaffold0758	1	59009	-	-	Contig01002
Ann	Scaffold0759	1	22652	-	-	Contig00156
Ann	Scaffold0760	1	41253	-	-	Contig01182
Ann	Scaffold0761	1	16159	-	-	Contig00578
Ann	Scaffold0762	1	50492	-	-	Contig01072
Ann	Scaffold0763	1	14488	-	-	Contig00722
Ann	Scaffold0764	1	70990	-	-	Contig01447
Ann	Scaffold0765	1	37785	-	-	Contig01011
Ann	Scaffold0766	1	215289	-	-	Contig00753
Ann	Scaffold0767	1	22836	-	-	Contig00825
Ann	Scaffold0768	1	26596	-	-	Contig00810
Ann	Scaffold0769	1	30151	-	-	Contig00923
Ann	Scaffold0770	1	31417	-	-	Contig00517
Ann	Scaffold0771	1	31434	-	-	Contig00490
Ann	Scaffold0772	1	71911	-	-	Contig01304
Ann	Scaffold0773	1	49704	-	-	Contig00975
Ann	Scaffold0774	1	37473	-	-	Contig00102
Ann	Scaffold0775	1	35415	-	-	Contig01064
Ann	Scaffold0776	1	63050	-	-	Contig00224
Ann	Scaffold0777	1	25665	-	-	Contig01388
Ann	Scaffold0778	1	40986	-	-	Contig01132
Ann	Scaffold0779	1	107719	-	-	Contig01046
Ann	Scaffold0780	1	35516	-	-	Contig01005
Ann	Scaffold0781	1	5068	-	-	Contig00936
Ann	Scaffold0782	1	84255	-	-	Contig01047
Ann	Scaffold0783	1	42644	-	-	Contig01300
Ann	Scaffold0784	1	39320	-	-	Contig00083
Ann	Scaffold0785	1	31241	-	-	Contig00368
Ann	Scaffold0786	1	34858	-	-	Contig01025
Ann	Scaffold0787	1	34293	-	-	Contig01322
Ann	Scaffold0788	1	36261	-	-	Contig00126
Ann	Scaffold0789	1	65944	-	-	Contig00904
Ann	Scaffold0790	1	54245	-	-	Contig01048
Ann	Scaffold0791	1	80790	-	-	Contig00135
Ann	Scaffold0792	1	53533	-	-	Contig00736
Ann	Scaffold0793	1	17661	-	-	Contig00663
Ann	Scaffold0794	1	40053	-	-	Contig00228
Ann	Scaffold0795	1	39728	-	-	Contig00824
Ann	Scaffold0796	1	125602	-	-	Contig00522
Ann	Scaffold0797	1	30701	-	-	Contig01371
Ann	Scaffold0798	1	34451	-	-	Contig00692
Ann	Scaffold0799	1	34245	-	-	Contig00064
Ann	Scaffold0800	1	45568	-	-	Contig01264
Ann	Scaffold0801	1	35773	-	-	Contig00583
Ann	Scaffold0802	1	46003	-	-	Contig01393
Ann	Scaffold0803	1	38008	-	-	Contig00286
Ann	Scaffold0804	1	43803	-	-	Contig01441
Ann	Scaffold0805	1	29893	-	-	Contig01391
Ann	Scaffold0806	1	36979	-	-	Contig01382
Ann	Scaffold0807	1	37156	-	-	Contig00392
Ann	Scaffold0808	1	17533	-	-	Contig00907
Ann	Scaffold0809	1	33972	-	-	Contig00967
Ann	Scaffold0810	1	69896	-	-	Contig00062
Ann	Scaffold0811	1	29101	-	-	Contig00953
Ann	Scaffold0812	1	41938	-	-	Contig00913
Ann	Scaffold0813	1	29092	-	-	Contig01073
Ann	Scaffold0814	1	26255	-	-	Contig00039
Ann	Scaffold0815	1	29762	-	-	Contig00507
Ann	Scaffold0816	1	19212	-	-	Contig00911
Ann	Scaffold0817	1	55604	-	-	Contig00680
Ann	Scaffold0818	1	26127	-	-	Contig01120
Ann	Scaffold0819	1	81745	-	-	Contig00852
Ann	Scaffold0820	1	55962	-	-	Contig00475
Ann	Scaffold0821	1	20788	-	-	Contig01312
Ann	Scaffold0822	1	15821	-	-	Contig00973
Ann	Scaffold0823	1	34083	-	-	Contig01343
Ann	Scaffold0824	1	16907	-	-	Contig00995
Ann	Scaffold0825	1	30933	-	-	Contig01209
Ann	Scaffold0826	1	37399	-	-	Contig00732
Ann	Scaffold0827	1	28485	-	-	Contig00660
Ann	Scaffold0828	1	33581	-	-	Contig01189
Ann	Scaffold0829	1	38621	-	-	Contig01348
Ann	Scaffold0830	1	86538	-	-	Contig01055
Ann	Scaffold0831	1	72869	-	-	Contig00044
Ann	Scaffold0832	1	22744	-	-	Contig00132
Ann	Scaffold0833	1	40955	-	-	Contig00742
Ann	Scaffold0834	1	51230	-	-	Contig01423
Ann	Scaffold0835	1	51548	-	-	Contig00631
Ann	Scaffold0836	1	23974	-	-	Contig00642
Ann	Scaffold0837	1	229654	-	-	Contig00739
Ann	Scaffold0838	1	40590	-	-	Contig00606
Ann	Scaffold0839	1	179647	-	-	Contig01170
Ann	Scaffold0840	1	35245	-	-	Contig00324
Ann	Scaffold0841	1	67871	-	-	Contig01413
Ann	Scaffold0842	1	17162	-	-	Contig00523
Ann	Scaffold0843	1	11886	-	-	Contig00206
Ann	Scaffold0844	1	94981	-	-	Contig01425
Ann	Scaffold0845	1	52951	-	-	Contig00878
Ann	Scaffold0846	1	28646	-	-	Contig00712
Ann	Scaffold0847	1	50506	-	-	Contig00882
Ann	Scaffold0848	1	20219	-	-	Contig01427
Ann	Scaffold0849	1	26389	-	-	Contig01412
Ann	Scaffold0850	1	81325	-	-	Contig01453
Ann	Scaffold0851	1	18524	-	-	Contig01400
Ann	Scaffold0852	1	12637	-	-	Contig01303
Ann	Scaffold0853	1	34790	-	-	Contig00548
Ann	Scaffold0854	1	132803	-	-	Contig00369
Ann	Scaffold0855	1	40158	-	-	Contig00558
Ann	Scaffold0856	1	42385	-	-	Contig00163
Ann	Scaffold0857	1	24697	-	-	Contig00120
Ann	Scaffold0858	1	54679	-	-	Contig00303
Ann	Scaffold0859	1	52846	-	-	Contig00307
Ann	Scaffold0860	1	64742	-	-	Contig00318
Ann	Scaffold0861	1	101678	-	-	Contig01258
Ann	Scaffold0862	1	36643	-	-	Contig00250
Ann	Scaffold0863	1	43837	-	-	Contig01201
Ann	Scaffold0864	1	30049	-	-	Contig01097
Ann	Scaffold0865	1	39436	-	-	Contig00328
Ann	Scaffold0866	1	104230	-	-	Contig00585
Ann	Scaffold0867	1	34059	-	-	Contig01075
Ann	Scaffold0868	1	19006	-	-	Contig00543
Ann	Scaffold0869	1	112428	-	-	Contig00821
Ann	Scaffold0870	1	64730	-	-	Contig00374
Ann	Scaffold0871	1	16683	-	-	Contig00246
Ann	Scaffold0872	1	37737	-	-	Contig00841
Ann	Scaffold0873	1	28254	-	-	Contig00440
Ann	Scaffold0874	1	46239	-	-	Contig00446
Ann	Scaffold0875	1	31830	-	-	Contig01353
Ann	Scaffold0876	1	25352	-	-	Contig00755
Ann	Scaffold0877	1	34731	-	-	Contig00589
Ann	Scaffold0878	1	43579	-	-	Contig00655
Ann	Scaffold0879	1	34837	-	-	Contig01376
Ann	Scaffold0880	1	34038	-	-	Contig00503
Ann	Scaffold0881	1	42299	-	-	Contig01411
Ann	Scaffold0882	1	29032	-	-	Contig01053
Ann	Scaffold0883	1	45308	-	-	Contig00608
Ann	Scaffold0884	1	30826	-	-	Contig00216
Ann	Scaffold0885	1	93990	-	-	Contig00561
Ann	Scaffold0886	1	82845	-	-	Contig00672
Ann	Scaffold0887	1	27460	-	-	Contig01007
Ann	Scaffold0888	1	78303	-	-	Contig00627
Ann	Scaffold0889	1	23852	-	-	Contig00103
Ann	Scaffold0890	1	36735	-	-	Contig00677
Ann	Scaffold0891	1	30803	-	-	Contig01194
Ann	Scaffold0892	1	38261	-	-	Contig00802
Ann	Scaffold0893	1	17029	-	-	Contig00436
Ann	Scaffold0894	1	43663	-	-	Contig01357
Ann	Scaffold0895	1	44788	-	-	Contig00650
Ann	Scaffold0896	1	20301	-	-	Contig00456
Ann	Scaffold0897	1	166998	-	-	Contig00127
Ann	Scaffold0898	1	37904	-	-	Contig00529
Ann	Scaffold0899	1	60929	-	-	Contig00336
Ann	Scaffold0900	1	49877	-	-	Contig00573
Ann	Scaffold0901	1	48773	-	-	Contig00074
Ann	Scaffold0902	1	193519	-	-	Contig01015
Ann	Scaffold0903	1	66267	-	-	Contig01078
Ann	Scaffold0904	1	61976	-	-	Contig01313
Ann	Scaffold0905	1	10977	-	-	Contig00041
Ann	Scaffold0906	1	58252	-	-	Contig01465
Ann	Scaffold0907	1	27503	-	-	Contig00926
Ann	Scaffold0908	1	67797	-	-	Contig01305
Ann	Scaffold0909	1	35443	-	-	Contig00682
Ann	Scaffold0910	1	26150	-	-	Contig01294
Ann	Scaffold0911	1	43718	-	-	Contig01299
Ann	Scaffold0912	1	35839	-	-	Contig00087
Ann	Scaffold0913	1	47714	-	-	Contig01377
Ann	Scaffold0914	1	34067	-	-	Contig01022
Ann	Scaffold0915	1	44609	-	-	Contig00474
Ann	Scaffold0916	1	52986	-	-	Contig01246
Ann	Scaffold0917	1	36417	-	-	Contig00225
Ann	Scaffold0918	1	52838	-	-	Contig01133
Ann	Scaffold0919	1	59559	-	-	Contig01141
Ann	Scaffold0920	1	154395	-	-	Contig01057
Ann	Scaffold0921	1	44568	-	-	Contig00612
Ann	Scaffold0922	1	82423	-	-	Contig00395
Ann	Scaffold0923	1	80446	-	-	Contig01187
Ann	Scaffold0924	1	20198	-	-	Contig00287
Ann	Scaffold0925	1	55593	-	-	Contig00629
Ann	Scaffold0926	1	16276	-	-	Contig00067
Ann	Scaffold0927	1	14792	-	-	Contig00863
Ann	Scaffold0928	1	15279	-	-	Contig00715
Ann	Scaffold0929	1	146384	-	-	Contig00527
Ann	Scaffold0930	1	20270	-	-	Contig00752
Ann	Scaffold0931	1	26175	-	-	Contig00384
Ann	Scaffold0932	1	32394	-	-	Contig00407
Ann	Scaffold0933	1	50993	-	-	Contig00193
Ann	Scaffold0934	1	38291	-	-	Contig00160
Ann	Scaffold0935	1	22914	-	-	Contig00970
Ann	Scaffold0936	1	40269	-	-	Contig00405
Ann	Scaffold0937	1	50525	-	-	Contig00293
Ann	Scaffold0938	1	36359	-	-	Contig00401
Ann	Scaffold0939	1	33687	-	-	Contig01255
Ann	Scaffold0940	1	54007	-	-	Contig01434
Ann	Scaffold0941	1	52010	-	-	Contig00835
Ann	Scaffold0942	1	43302	-	-	Contig00972
Ann	Scaffold0943	1	34732	-	-	Contig00215
Ann	Scaffold0944	1	54265	-	-	Contig01183
Ann	Scaffold0945	1	46157	-	-	Contig00311
Ann	Scaffold0946	1	28234	-	-	Contig01256
Ann	Scaffold0947	1	38895	-	-	Contig01151
Ann	Scaffold0948	1	38404	-	-	Contig00119
Ann	Scaffold0949	1	22219	-	-	Contig00931
Ann	Scaffold0950	1	41903	-	-	Contig00373
Ann	Scaffold0951	1	40035	-	-	Contig00449
Ann	Scaffold0952	1	49124	-	-	Contig00984
Ann	Scaffold0953	1	26475	-	-	Contig01199
Ann	Scaffold0954	1	55845	-	-	Contig00319
Ann	Scaffold0955	1	32332	-	-	Contig00910
Ann	Scaffold0956	1	73722	-	-	Contig01153
Ann	Scaffold0957	1	162319	-	-	Contig01010
Ann	Scaffold0958	1	57052	-	-	Contig00831
Ann	Scaffold0959	1	91398	-	-	Contig00106
Ann	Scaffold0960	1	20414	-	-	Contig00894
Ann	Scaffold0961	1	32725	-	-	Contig00488
Ann	Scaffold0962	1	18703	-	-	Contig00444
Ann	Scaffold0963	1	54141	-	-	Contig01203
Ann	Scaffold0964	1	61685	-	-	Contig01274
Ann	Scaffold0965	1	21236	-	-	Contig00915
Ann	Scaffold0966	1	33281	-	-	Contig00419
Ann	Scaffold0967	1	11114	-	-	Contig01445
Ann	Scaffold0968	1	79767	-	-	Contig00468
Ann	Scaffold0969	1	22604	-	-	Contig00555
Ann	Scaffold0970	1	47927	-	-	Contig00016
Ann	Scaffold0971	1	97134	-	-	Contig00949
Ann	Scaffold0972	1	26420	-	-	Contig00628
Ann	Scaffold0973	1	82464	-	-	Contig00572
Ann	Scaffold0974	1	25884	-	-	Contig00231
Ann	Scaffold0975	1	39885	-	-	Contig01330
Ann	Scaffold0976	1	49730	-	-	Contig00514
Ann	Scaffold0977	1	54671	-	-	Contig00803
Ann	Scaffold0978	1	44940	-	-	Contig01275
Ann	Scaffold0979	1	49927	-	-	Contig00535
Ann	Scaffold0980	1	12585	-	-	Contig01124
Ann	Scaffold0981	1	53437	-	-	Contig00270
Ann	Scaffold0982	1	28810	-	-	Contig01273
Ann	Scaffold0983	1	40333	-	-	Contig01220
Ann	Scaffold0984	1	67996	-	-	Contig00078
Ann	Scaffold0985	1	72791	-	-	Contig00265
Ann	Scaffold0986	1	14866	-	-	Contig00282
Ann	Scaffold0987	1	57380	-	-	Contig00957
Ann	Scaffold0988	1	145599	-	-	Contig00670
Ann	Scaffold0989	1	53462	-	-	Contig00175
Ann	Scaffold0990	1	55070	-	-	Contig00361
Ann	Scaffold0991	1	66111	-	-	Contig01177
Ann	Scaffold0992	1	145314	-	-	Contig01431
Ann	Scaffold0993	1	60711	-	-	Contig00320
Ann	Scaffold0994	1	54474	-	-	Contig00880
Ann	Scaffold0995	1	19169	-	-	Contig00151
Ann	Scaffold0996	1	30542	-	-	Contig01009
Ann	Scaffold0997	1	28453	-	-	Contig00271
Ann	Scaffold0998	1	23139	-	-	Contig00034
Ann	Scaffold0999	1	36887	-	-	Contig00521
Ann	Scaffold1001	1	47342	-	-	Contig00586
Ann	Scaffold1002	1	20502	-	-	Contig00371
Ann	Scaffold1003	1	399282	-	-	Contig00300
Ann	Scaffold1004	1	134464	-	-	Contig00447
Ann	Scaffold1005	1	126841	-	-	Contig01000
Ann	Scaffold1006	1	97836	-	-	Contig00747
Ann	Scaffold1007	1	60394	-	-	Contig00484
Ann	Scaffold1008	1	21401	-	-	Contig01154
Ann	Scaffold1009	1	43002	-	-	Contig01050
Ann	Scaffold1010	1	24800	-	-	Contig00375
Ann	Scaffold1011	1	45539	-	-	Contig00235
Ann	Scaffold1012	1	29618	-	-	Contig00471
Ann	Scaffold1013	1	126842	-	-	Contig00491
Ann	Scaffold1014	1	40646	-	-	Contig00941
Ann	Scaffold1015	1	20859	-	-	Contig01459
Ann	Scaffold1016	1	23469	-	-	Contig01458
Ann	Scaffold1017	1	40430	-	-	Contig01297
Ann	Scaffold1018	1	38261	-	-	Contig00630
Ann	Scaffold1019	1	26686	-	-	Contig00699
Ann	Scaffold1020	1	17713	-	-	Contig00001
Ann	Scaffold1021	1	42424	-	-	Contig00983
Ann	Scaffold1022	1	66579	-	-	Contig00873
Ann	Scaffold1023	1	49834	-	-	Contig01223
Ann	Scaffold1024	1	46748	-	-	Contig00032
Ann	Scaffold1025	1	31226	-	-	Contig01091
Ann	Scaffold1026	1	45756	-	-	Contig00575
Ann	Scaffold1027	1	52868	-	-	Contig00783
Ann	Scaffold1028	1	27952	-	-	Contig00865
Ann	Scaffold1029	1	17680	-	-	Contig00724
Ann	Scaffold1030	1	151300	-	-	Contig01370
Ann	Scaffold1031	1	69186	-	-	Contig00071
Ann	Scaffold1032	1	34975	-	-	Contig00626
Ann	Scaffold1033	1	145798	-	-	Contig00181
Ann	Scaffold1034	1	144646	-	-	Contig00567
Ann	Scaffold1035	1	39480	-	-	Contig00849
Ann	Scaffold1036	1	69699	-	-	Contig00963
Ann	Scaffold1037	1	46412	-	-	Contig01290
Ann	Scaffold1038	1	41665	-	-	Contig01463
Ann	Scaffold1039	1	37180	-	-	Contig01350
Ann	Scaffold1040	1	41371	-	-	Contig01235
Ann	Scaffold1041	1	29439	-	-	Contig01363
Ann	Scaffold1042	1	39120	-	-	Contig00960
Ann	Scaffold1043	1	37530	-	-	Contig00302
Ann	Scaffold1044	1	27695	-	-	Contig00498
Ann	Scaffold1045	1	57015	-	-	Contig01272
Ann	Scaffold1046	1	32274	-	-	Contig00767
Ann	Scaffold1047	1	59574	-	-	Contig00378
Ann	Scaffold1048	1	77023	-	-	Contig01115
Ann	Scaffold1049	1	22512	-	-	Contig00148
Ann	Scaffold1050	1	71039	-	-	Contig00515
Ann	Scaffold1051	1	74260	-	-	Contig00817
Ann	Scaffold1052	1	38109	-	-	Contig01420
Ann	Scaffold1053	1	63724	-	-	Contig01462
Ann	Scaffold1054	1	34415	-	-	Contig00165
Ann	Scaffold1055	1	63313	-	-	Contig01018
Ann	Scaffold1056	1	70610	-	-	Contig00602
Ann	Scaffold1057	1	39097	-	-	Contig00263
Ann	Scaffold1058	1	53930	-	-	Contig00111
Ann	Scaffold1059	1	62030	-	-	Contig00822
Ann	Scaffold1060	1	34556	-	-	Contig01282
Ann	Scaffold1061	1	38756	-	-	Contig00497
Ann	Scaffold1062	1	86596	-	-	Contig00632
Ann	Scaffold1063	1	52539	-	-	Contig00458
Ann	Scaffold1064	1	35038	-	-	Contig01175
Ann	Scaffold1065	1	36875	-	-	Contig01289
Ann	Scaffold1066	1	35224	-	-	Contig00358
Ann	Scaffold1067	1	33495	-	-	Contig01338
Ann	Scaffold1068	1	73674	-	-	Contig00353
Ann	Scaffold1069	1	38112	-	-	Contig01307
Ann	Scaffold1070	1	40202	-	-	Contig00780
Ann	Scaffold1071	1	51479	-	-	Contig00921
Ann	Scaffold1072	1	38843	-	-	Contig01394
Ann	Scaffold1073	1	84937	-	-	Contig01435
Ann	Scaffold1074	1	46473	-	-	Contig01325
Ann	Scaffold1075	1	43214	-	-	Contig00757
Ann	Scaffold1076	1	44141	-	-	Contig01428
Ann	Scaffold1077	1	29521	-	-	Contig01335
Ann	Scaffold1078	1	93288	-	-	Contig00018
Ann	Scaffold1079	1	24333	-	-	Contig00285
Ann	Scaffold1080	1	35007	-	-	Contig00331
Ann	Scaffold1081	1	42152	-	-	Contig00227
Ann	Scaffold1082	1	26162	-	-	Contig01392
Ann	Scaffold1083	1	30621	-	-	Contig01084
Ann	Scaffold1084	1	83983	-	-	Contig00086
Ann	Scaffold1085	1	24857	-	-	Contig00607
Ann	Scaffold1086	1	201060	-	-	Contig01030
Ann	Scaffold1087	1	30044	-	-	Contig00056
Ann	Scaffold1088	1	29144	-	-	Contig00980
Ann	Scaffold1089	1	34377	-	-	Contig00687
Ann	Scaffold1090	1	14315	-	-	Contig01169
Ann	Scaffold1091	1	131709	-	-	Contig01190
Ann	Scaffold1092	1	56591	-	-	Contig01061
Ann	Scaffold1093	1	45337	-	-	Contig01314
Ann	Scaffold1094	1	38582	-	-	Contig00533
Ann	Scaffold1095	1	29223	-	-	Contig00304
Ann	Scaffold1096	1	34228	-	-	Contig00899
Ann	Scaffold1097	1	56618	-	-	Contig00935
Ann	Scaffold1098	1	32974	-	-	Contig00296
Ann	Scaffold1099	1	35066	-	-	Contig00874
Ann	Scaffold1100	1	42017	-	-	Contig01432
Ann	Scaffold1101	1	140651	-	-	Contig00546
Ann	Scaffold1102	1	125530	-	-	Contig00020
Note: asterisk indicated that scaffold was anchored by genetic map

## Sheet: Supplementary Table S9
Supplementary Table S9. Detailed information of the genetic map based on B. rapa genome v2.5
Linkage Group	BinMarker	Genetic Distance	Chr	Start	End
LG01	A01bin001	0	A01	0	400000
LG01	A01bin002	0.66	A01	400000	500000
LG01	A01bin003	1.33	A01	500000	700000
LG01	A01bin004	1.96	A01	700000	1100000
LG01	A01bin005	2.62	A01	1100000	1300000
LG01	A01bin006	3.95	A01	1300000	1700000
LG01	A01bin007	5.28	A01	1700000	1800000
LG01	A01bin008	5.94	A01	1800000	1900000
LG01	A01bin009	8.63	A01	1900000	2100000
LG01	A01bin010	11.33	A01	2100000	2200000
LG01	A01bin011	12.01	A01	2200000	2300000
LG01	A01bin012	13.37	A01	2300000	2400000
LG01	A01bin013	14.05	A01	2400000	2500000
LG01	A01bin014	17.5	A01	2500000	2700000
LG01	A01bin015	18.89	A01	2700000	2900000
LG01	A01bin016	23.05	A01	2900000	3100000
LG01	A01bin017	23.71	A01	3100000	3300000
LG01	A01bin018	24.4	A01	3300000	3500000
LG01	A01bin019	25.78	A01	3500000	3700000
LG01	A01bin020	27.12	A01	3700000	3800000
LG01	A01bin021	29.17	A01	3800000	3900000
LG01	A01bin022	29.86	A01	3900000	4100000
LG01	A01bin023	30.54	A01	4100000	4300000
LG01	A01bin024	31.23	A01	4300000	4600000
LG01	A01bin025	32.6	A01	4600000	4700000
LG01	A01bin026	33.28	A01	4700000	5200000
LG01	A01bin027	33.97	A01	5200000	5300000
LG01	A01bin028	35.36	A01	5300000	5800000
LG01	A01bin029	36.06	A01	5800000	5900000
LG01	A01bin030	37.4	A01	5900000	6300000
LG01	A01bin031	38.77	A01	6300000	6700000
LG01	A01bin032	40.12	A01	6700000	7000000
LG01	A01bin033	40.78	A01	7000000	7100000
LG01	A01bin034	42.79	A01	7100000	7200000
LG01	A01bin035	44.17	A01	7200000	7500000
LG01	A01bin036	44.83	A01	7500000	8900000
LG01	A01bin037	46.2	A01	8900000	9300000
LG01	A01bin038	47.59	A01	9300000	9400000
LG01	A01bin039	48.28	A01	9400000	9500000
LG01	A01bin040	49.66	A01	9500000	9600000
LG01	A01bin041	50.36	A01	9600000	10300000
LG01	A01bin042	51.68	A01	10300000	10400000
LG01	A01bin043	52.36	A01	10400000	10500000
LG01	A01bin044	53.05	A01	10500000	10900000
LG01	A01bin045	53.74	A01	10900000	11200000
LG01	A01bin050	54.42	A01	12600000	13000000
LG01	A01bin051	54.98	A01	13000000	13100000
LG01	A01bin052	55.65	A01	13100000	13700000
LG01	A01bin053	56.19	A01	13700000	16400000
LG01	A01bin072	56.19	A01	26600000	27100000
LG01	A01bin062	56.47	A01	21500000	21600000
LG01	A01bin064	56.68	A01	23000000	23200000
LG01	A01bin054	56.94	A01	16400000	19600000
LG01	A01bin063	56.94	A01	21600000	23000000
LG01	A01bin049	56.94	A01	11600000	12600000
LG01	A01bin065	56.94	A01	23200000	24500000
LG01	A01bin056	56.94	A01	19800000	20600000
LG01	A01bin059	56.95	A01	21000000	21200000
LG01	A01bin061	57.19	A01	21400000	21500000
LG01	A01bin060	57.2	A01	21200000	21400000
LG01	A01bin066	57.62	A01	24500000	24900000
LG01	A01bin058	57.85	A01	20800000	21000000
LG01	A01bin057	57.9	A01	20600000	20800000
LG01	A09bin126	58.34	A09	30200000	30600000
LG01	A01bin067	58.6	A01	24900000	25100000
LG01	A01bin068	59.89	A01	25100000	25800000
LG01	A01bin069	60.54	A01	25800000	26100000
LG01	A01bin070	63.1	A01	26100000	26200000
LG01	A01bin071	63.78	A01	26200000	26600000
LG01	A01bin073	64.46	A01	27100000	27200000
LG01	A01bin074	65.6	A01	27200000	27300000
LG01	A01bin075	67.7	A01	27300000	27700000
LG01	A01bin076	69.06	A01	27700000	28100000
LG01	A01bin077	71.78	A01	28100000	28500000
LG01	A01bin078	72.46	A01	28500000	29100000
LG01	A01bin079	73.84	A01	29100000	29200000
LG01	A01bin080	74.32	A01	29200000	29500000
LG01	A01bin081	76.05	A01	29500000	29600000
LG01	A01bin082	76.74	A01	29600000	29700000
LG01	A01bin083	77.41	A01	29700000	30000000
LG01	A01bin084	79.44	A01	30000000	30300000
LG01	A01bin085	80.12	A01	30300000	30500000
LG01	A01bin086	80.8	A01	30500000	30700000
LG01	A01bin087	81.47	A01	30700000	30800000
LG01	A01bin088	81.8	A01	30800000	30900000
LG01	A01bin089	83.88	A01	30900000	31100000
LG01	A01bin090	85.27	A01	31100000	31300000
LG01	A01bin091	86.65	A01	31300000	31400000
LG01	A01bin092	87.34	A01	31400000	31500000
LG01	A01bin093	90.74	A01	31500000	31700000
LG01	A01bin094	92.11	A01	31700000	32100000
LG01	A01bin095	92.79	A01	32100000	32300000
LG01	A01bin096	95.51	A01	32300000	32500000
LG01	A01bin097	96.86	A01	32500000	32700000
LG01	A01bin098	97.53	A01	32700000	32900000
LG01	A01bin099	99.54	A01	32900000	33100000
LG01	A01bin100	100.89	A01	33100000	33300000
LG01	A01bin101	101.55	A01	33300000	33400000
LG01	A01bin102	101.74	A01	33400000	33900000
LG02	A02bin001	0	A02	0	500000
LG02	A02bin002	2	A02	500000	700000
LG02	A02bin003	2.67	A02	700000	1100000
LG02	A02bin004	4.01	A02	1100000	1300000
LG02	A02bin005	5.34	A02	1300000	1500000
LG02	A02bin006	6.69	A02	1500000	1700000
LG02	A02bin007	8.7	A02	1700000	1800000
LG02	A02bin008	9.27	A02	1800000	1900000
LG02	A02bin009	9.93	A02	1900000	2100000
LG02	A02bin010	11.93	A02	2100000	2300000
LG02	A02bin011	12.6	A02	2300000	2400000
LG02	A02bin012	13.26	A02	2400000	2500000
LG02	A02bin013	13.93	A02	2500000	2600000
LG02	A02bin014	15.27	A02	2600000	2700000
LG02	A02bin015	16.62	A02	2700000	2900000
LG02	A02bin016	19.32	A02	2900000	3100000
LG02	A02bin017	20	A02	3100000	3200000
LG02	A02bin018	20.67	A02	3200000	3300000
LG02	A02bin019	22.71	A02	3300000	3500000
LG02	A02bin020	23.39	A02	3500000	3700000
LG02	A02bin021	24.07	A02	3700000	3800000
LG02	A02bin022	25.42	A02	3800000	4100000
LG02	A02bin023	26.04	A02	4100000	4600000
LG02	A02bin024	28.1	A02	4600000	4700000
LG02	A02bin025	28.79	A02	4700000	4900000
LG02	A02bin026	31.53	A02	4900000	5300000
LG02	A02bin027	32.9	A02	5300000	5500000
LG02	A02bin028	33.58	A02	5500000	5600000
LG02	A02bin029	34.26	A02	5600000	5700000
LG02	A02bin030	35.62	A02	5700000	5800000
LG02	A02bin031	36.29	A02	5800000	6000000
LG02	A02bin032	36.96	A02	6000000	6100000
LG02	A02bin033	37.64	A02	6100000	6300000
LG02	A02bin034	38.98	A02	6300000	6500000
LG02	A02bin035	39.66	A02	6500000	6800000
LG02	A02bin036	40.33	A02	6800000	6900000
LG02	A02bin037	41.01	A02	6900000	8100000
LG02	A02bin038	41.68	A02	8100000	8300000
LG02	A02bin039	42.36	A02	8300000	9000000
LG02	A02bin040	43.71	A02	9000000	10000000
LG02	A02bin041	45.74	A02	10000000	10500000
LG02	A02bin042	47.1	A02	10500000	10900000
LG02	A02bin043	47.77	A02	10900000	11300000
LG02	A02bin044	48.45	A02	11300000	11800000
LG02	A02bin045	49.8	A02	11800000	12600000
LG02	A02bin046	51.16	A02	12600000	12700000
LG02	A02bin047	51.84	A02	12700000	12900000
LG02	A02bin048	53.88	A02	12900000	13100000
LG02	A02bin049	55.23	A02	13100000	13200000
LG02	A02bin050	56.59	A02	13200000	13500000
LG02	A02bin051	57.27	A02	13500000	13700000
LG02	A02bin052	57.95	A02	13700000	13900000
LG02	A02bin053	58.61	A02	13900000	14100000
LG02	A02bin054	59.93	A02	14100000	14700000
LG02	A02bin055	60.59	A02	14700000	15900000
LG02	A02bin056	61.91	A02	15900000	16900000
LG02	A02bin057	63.25	A02	16900000	17000000
LG02	A02bin058	63.92	A02	17000000	17100000
LG02	A02bin059	64.58	A02	17100000	17300000
LG02	A02bin064	66.06	A02	20400000	20600000
LG02	A02bin065	66.8	A02	20600000	20700000
LG02	A02bin060	67.69	A02	17300000	19800000
LG02	A02bin063	68.38	A02	20200000	20400000
LG02	A06bin031	68.94	A06	6100000	6200000
LG02	A06bin032	69.06	A06	6200000	10000000
LG02	A02bin067	69.31	A02	20800000	20900000
LG02	A02bin066	69.42	A02	20700000	20800000
LG02	A02bin068	70.76	A02	20900000	21200000
LG02	A02bin069	71	A02	21200000	21300000
LG02	A02bin071	71	A02	21700000	22100000
LG02	A02bin070	71.24	A02	21300000	21700000
LG02	A02bin073	71.74	A02	23200000	23900000
LG02	A02bin074	72.4	A02	23900000	24300000
LG02	A02bin075	74.4	A02	24300000	25300000
LG02	A02bin076	75.07	A02	25300000	25500000
LG02	A02bin077	75.74	A02	25500000	25700000
LG02	A02bin078	77.09	A02	25700000	26300000
LG02	A02bin079	78.42	A02	26300000	26400000
LG02	A02bin080	79.1	A02	26400000	26700000
LG02	A02bin081	83.14	A02	26700000	27100000
LG02	A02bin082	85.17	A02	27100000	27200000
LG02	A02bin083	86.52	A02	27200000	27300000
LG02	A02bin084	87.87	A02	27300000	27400000
LG02	A02bin085	88.55	A02	27400000	27700000
LG02	A02bin086	89.21	A02	27700000	28100000
LG02	A02bin087	90.54	A02	28100000	28300000
LG02	A02bin088	91.21	A02	28300000	28700000
LG02	A02bin089	93.19	A02	28700000	28800000
LG02	A02bin090	93.85	A02	28800000	29300000
LG02	A02bin091	95.16	A02	29300000	29500000
LG02	A02bin092	95.82	A02	29500000	29700000
LG02	A02bin093	96.47	A02	29700000	29800000
LG02	A02bin094	97.13	A02	29800000	29900000
LG02	A02bin095	97.79	A02	29900000	30000000
LG02	A02bin096	98.44	A02	30000000	30400000
LG03	A03bin001	0	A03	0	900000
LG03	A03bin002	1.33	A03	900000	1100000
LG03	A03bin003	2	A03	1100000	1300000
LG03	A03bin004	2.66	A03	1300000	1500000
LG03	A03bin005	4	A03	1500000	1700000
LG03	A03bin006	4.64	A03	1700000	2100000
LG03	A03bin007	6.65	A03	2100000	2200000
LG03	A03bin008	7.33	A03	2200000	2300000
LG03	A03bin009	7.99	A03	2300000	2500000
LG03	A03bin010	9.35	A03	2500000	2700000
LG03	A03bin011	10.03	A03	2700000	3100000
LG03	A03bin012	10.72	A03	3100000	3300000
LG03	A03bin013	13.52	A03	3300000	3700000
LG03	A03bin014	16.76	A03	3700000	3900000
LG03	A03bin015	17.45	A03	3900000	4100000
LG03	A03bin016	19.52	A03	4100000	4300000
LG03	A03bin017	22.91	A03	4300000	4400000
LG03	A03bin018	23.6	A03	4400000	4500000
LG03	A03bin019	26.33	A03	4500000	4900000
LG03	A03bin020	27.69	A03	4900000	5200000
LG03	A03bin021	28.37	A03	5200000	5300000
LG03	A03bin022	29.05	A03	5300000	5600000
LG03	A03bin023	29.73	A03	5600000	5900000
LG03	A03bin024	30.4	A03	5900000	6100000
LG03	A03bin025	31.08	A03	6100000	6300000
LG03	A03bin026	31.75	A03	6300000	6400000
LG03	A03bin027	32.42	A03	6400000	6500000
LG03	A03bin028	33.06	A03	6500000	7000000
LG03	A03bin030	34.4	A03	7200000	7700000
LG03	A03bin031	35.07	A03	7700000	8100000
LG03	A03bin032	35.74	A03	8100000	8600000
LG03	A03bin033	36.37	A03	8600000	8800000
LG03	A03bin034	37.04	A03	8800000	8900000
LG03	A03bin035	38.39	A03	8900000	9300000
LG03	A03bin036	39.74	A03	9300000	9600000
LG03	A03bin037	40.41	A03	9600000	9800000
LG03	A03bin038	41.09	A03	9800000	11900000
LG03	A03bin039	41.75	A03	11900000	12000000
LG03	A03bin040	42.43	A03	12000000	12100000
LG03	A03bin041	43.11	A03	12100000	12300000
LG03	A03bin042	43.76	A03	12300000	12500000
LG03	A03bin043	44.41	A03	12500000	12900000
LG03	A03bin044	45.1	A03	12900000	13100000
LG03	A03bin045	45.79	A03	13100000	13300000
LG03	A03bin046	48.54	A03	13300000	13500000
LG03	A03bin047	49.23	A03	13500000	13700000
LG03	A03bin048	50.59	A03	13700000	13900000
LG03	A03bin049	51.29	A03	13900000	14100000
LG03	A03bin050	51.98	A03	14100000	14900000
LG03	A03bin051	54.05	A03	14900000	15500000
LG03	A03bin052	54.74	A03	15500000	16100000
LG03	A03bin053	56.12	A03	16100000	16200000
LG03	A03bin054	56.72	A03	16200000	16300000
LG03	A03bin055	57.4	A03	16300000	16400000
LG03	A03bin056	58.05	A03	16400000	17300000
LG03	A03bin057	60.09	A03	17300000	17400000
LG03	A03bin058	60.77	A03	17400000	17700000
LG03	A03bin059	61.45	A03	17700000	17900000
LG03	A03bin060	62.77	A03	17900000	18100000
LG03	A03bin061	63.45	A03	18100000	18500000
LG03	A03bin062	64.13	A03	18500000	18800000
LG03	A03bin063	64.81	A03	18800000	18900000
LG03	A03bin064	65.49	A03	18900000	19300000
LG03	A03bin065	68.2	A03	19300000	20300000
LG03	A03bin066	68.86	A03	20300000	20500000
LG03	A03bin067	69.53	A03	20500000	20900000
LG03	A03bin068	70.21	A03	20900000	21100000
LG03	A03bin069	70.89	A03	21100000	21200000
LG03	A03bin070	73.49	A03	21200000	21700000
LG03	A03bin071	74.18	A03	21700000	22100000
LG03	A03bin072	74.87	A03	22100000	22300000
LG03	A03bin073	76.24	A03	22300000	22400000
LG03	A03bin074	76.92	A03	22400000	22500000
LG03	A03bin075	77.61	A03	22500000	22700000
LG03	A03bin076	80.39	A03	22700000	23300000
LG03	A03bin077	82.49	A03	23300000	23600000
LG03	A03bin078	83.19	A03	23600000	23900000
LG03	A03bin079	86.71	A03	23900000	24100000
LG03	A03bin080	87.41	A03	24100000	24300000
LG03	A03bin081	90.22	A03	24300000	24700000
LG03	A03bin082	92.32	A03	24700000	25000000
LG03	A03bin083	92.97	A03	25000000	25100000
LG03	A03bin084	96.98	A03	25100000	25200000
LG03	A03bin085	98.33	A03	25200000	25300000
LG03	A03bin086	99.01	A03	25300000	25500000
LG03	A03bin087	101.01	A03	25500000	25600000
LG03	A03bin088	101.67	A03	25600000	25700000
LG03	A03bin089	102.32	A03	25700000	25800000
LG03	A03bin090	102.98	A03	25800000	28200000
LG03	A03bin091	104.3	A03	28200000	29000000
LG03	A03bin092	104.96	A03	29000000	29100000
LG03	A03bin093	105.61	A03	29100000	29700000
LG03	A03bin094	106.25	A03	29700000	29900000
LG03	A03bin095	108.07	A03	29900000	30500000
LG03	A03bin096	108.73	A03	30500000	30700000
LG03	A03bin097	109.4	A03	30700000	30900000
LG03	A03bin098	110.06	A03	30900000	31300000
LG03	A01bin048	116.4	A01	11500000	11600000
LG03	A01bin047	117.02	A01	11300000	11500000
LG03	A01bin055	121.79	A01	19600000	19800000
LG04	A04bin001	0	A04	0	600000
LG04	A04bin002	0.15	A04	600000	700000
LG04	A04bin003	1.52	A04	700000	900000
LG04	A04bin004	2.2	A04	900000	1300000
LG04	A04bin005	4.58	A04	1300000	1500000
LG04	A04bin006	6.43	A04	1500000	1700000
LG04	A04bin007	7.09	A04	1700000	1900000
LG04	A04bin008	7.76	A04	1900000	2000000
LG04	A04bin009	8.42	A04	2000000	2100000
LG04	A04bin010	9.08	A04	2100000	2200000
LG04	A04bin011	9.75	A04	2200000	2300000
LG04	A04bin012	11.09	A04	2300000	2700000
LG04	A04bin013	13.78	A04	2700000	2800000
LG04	A04bin014	15.82	A04	2800000	3300000
LG04	A04bin015	17.11	A04	3300000	3500000
LG04	A04bin016	17.8	A04	3500000	3600000
LG04	A04bin017	18.48	A04	3600000	3700000
LG04	A04bin018	19.16	A04	3700000	3800000
LG04	A04bin019	19.37	A04	3800000	3900000
LG04	A04bin020	21.98	A04	3900000	4700000
LG04	A04bin021	22.63	A04	4700000	6000000
LG04	A04bin022	23.28	A04	6000000	9500000
LG04	A04bin023	23.93	A04	9500000	10200000
LG04	A04bin024	24.56	A04	10200000	10300000
LG04	A04bin025	24.95	A04	10300000	10700000
LG04	A08bin049	26.99	A08	9900000	10400000
LG04	A08bin048	27.67	A08	9300000	9900000
LG04	A04bin026	28.35	A04	10700000	10800000
LG04	A04bin027	29.02	A04	10800000	11400000
LG04	A04bin030	29.62	A04	11700000	11800000
LG04	A04bin031	29.71	A04	11800000	11900000
LG04	A04bin032	30.31	A04	11900000	12600000
LG04	A04bin033	30.61	A04	12600000	12700000
LG04	A04bin028	30.94	A04	11400000	11500000
LG04	A04bin029	31.43	A04	11500000	11700000
LG04	A04bin034	32.4	A04	12700000	12900000
LG04	A04bin035	33.05	A04	12900000	13800000
LG04	A04bin036	33.7	A04	13800000	14200000
LG04	A04bin037	34.33	A04	14200000	14300000
LG04	A04bin038	35.62	A04	14300000	14500000
LG04	A04bin039	36.48	A04	14500000	14700000
LG04	A04bin040	37.15	A04	14700000	14800000
LG04	A04bin041	38.47	A04	14800000	15100000
LG04	A04bin042	39.83	A04	15100000	16000000
LG04	A04bin043	40.51	A04	16000000	17100000
LG04	A04bin044	41.19	A04	17100000	17200000
LG04	A04bin045	41.84	A04	17200000	17300000
LG04	A04bin046	43.21	A04	17300000	17500000
LG04	A04bin047	43.89	A04	17500000	17600000
LG04	A04bin048	44.57	A04	17600000	17800000
LG04	A04bin049	45.26	A04	17800000	17900000
LG04	A04bin050	46.63	A04	17900000	18300000
LG04	A04bin051	47.32	A04	18300000	18500000
LG04	A04bin052	48.01	A04	18500000	18700000
LG04	A04bin053	49.38	A04	18700000	18900000
LG04	A04bin054	50.07	A04	18900000	19000000
LG04	A04bin055	52.14	A04	19000000	19100000
LG04	A04bin056	53.52	A04	19100000	19300000
LG04	A04bin057	54.22	A04	19300000	19700000
LG04	A04bin058	54.91	A04	19700000	20000000
LG04	A04bin059	56.98	A04	20000000	20200000
LG04	A04bin060	57.67	A04	20200000	20300000
LG04	A04bin061	59.05	A04	20300000	20500000
LG04	A04bin062	62.5	A04	20500000	20600000
LG04	A04bin063	63.18	A04	20600000	20900000
LG04	A04bin064	64.54	A04	20900000	21100000
LG04	A04bin065	65.9	A04	21100000	21300000
LG04	A04bin066	67.25	A04	21300000	21400000
LG04	A04bin067	67.36	A04	21400000	21500000
LG04	A04bin068	68.04	A04	21500000	21600000
LG04	A04bin069	68.16	A04	21600000	21800000
LG04	A04bin070	68.38	A04	21800000	21900000
LG04	A04bin071	69.1	A04	21900000	22000000
LG04	A04bin072	69.81	A04	22000000	22100000
LG04	A04bin073	71.25	A04	22100000	22200000
LG04	A04bin074	71.69	A04	22200000	22400000
LG04	A04bin075	72.19	A04	22400000	22500000
LG04	A04bin076	74.87	A04	22500000	22600000
LG04	A04bin077	76.2	A04	22600000	23000000
LG04	A04bin078	76.24	A04	23000000	23500000
LG05	A05bin020	0	A05	3200000	3500000
LG05	A05bin021	0.67	A05	3500000	3900000
LG05	A05bin022	3.35	A05	3900000	4100000
LG05	A05bin023	4.68	A05	4100000	4300000
LG05	A05bin024	9.52	A05	4300000	4500000
LG05	A05bin025	13.73	A05	4500000	4700000
LG05	A05bin026	14.36	A05	4700000	4900000
LG05	A05bin027	17.88	A05	4900000	5100000
LG05	A05bin029	18.92	A05	5200000	5400000
LG05	A05bin028	19.46	A05	5100000	5200000
LG05	A05bin030	20.73	A05	5400000	5500000
LG05	A05bin031	23.27	A05	5500000	5600000
LG05	A05bin032	25	A05	5600000	5700000
LG05	A05bin033	27.65	A05	5700000	5800000
LG05	A05bin034	28.56	A05	5800000	5900000
LG05	A05bin035	30.03	A05	5900000	6000000
LG05	A05bin036	30.77	A05	6000000	6100000
LG05	A05bin037	31.5	A05	6100000	6500000
LG05	A05bin038	32.91	A05	6500000	6700000
LG05	A05bin039	34.32	A05	6700000	6900000
LG05	A05bin040	35.84	A05	6900000	7100000
LG05	A05bin041	36.51	A05	7100000	7500000
LG05	A05bin042	37.18	A05	7500000	7900000
LG05	A05bin043	39.05	A05	7900000	8100000
LG05	A05bin044	39.72	A05	8100000	8200000
LG05	A05bin045	40.37	A05	8200000	8400000
LG05	A05bin046	41.05	A05	8400000	8500000
LG05	A05bin047	41.72	A05	8500000	8700000
LG05	A05bin110	42.36	A05	26900000	27400000
LG05	A05bin048	42.36	A05	8700000	8800000
LG05	A05bin109	43.13	A05	26800000	26900000
LG05	A05bin049	44.47	A05	8800000	9100000
LG05	A05bin050	45.17	A05	9100000	9300000
LG05	A05bin051	45.85	A05	9300000	10000000
LG05	A05bin052	46.51	A05	10000000	10100000
LG05	A05bin053	47.2	A05	10100000	10500000
LG05	A05bin054	47.83	A05	10500000	11200000
LG05	A05bin055	48.59	A05	11200000	11500000
LG05	A05bin056	49.65	A05	11500000	11700000
LG05	A05bin057	50.11	A05	11700000	12300000
LG05	A05bin104	52.05	A05	25700000	25800000
LG05	A05bin058	53.09	A05	12300000	12400000
LG05	A05bin059	53.62	A05	12400000	13200000
LG05	A05bin060	54.01	A05	13200000	13300000
LG05	A05bin073	54.8	A05	19200000	19400000
LG05	A05bin072	54.96	A05	19100000	19200000
LG05	A05bin074	55.23	A05	19400000	19500000
LG05	A05bin061	55.78	A05	13300000	13500000
LG05	A05bin071	56.12	A05	19000000	19100000
LG05	A05bin062	56.51	A05	13500000	14000000
LG05	A09bin140	56.71	A09	32600000	33200000
LG05	A05bin070	57.02	A05	18900000	19000000
LG05	A08bin062	57.27	A08	17100000	17700000
LG05	A05bin075	57.51	A05	19500000	19600000
LG05	A05bin090	57.64	A05	23200000	23300000
LG05	A05bin091	57.7	A05	23300000	23400000
LG05	A05bin063	57.91	A05	14000000	14100000
LG05	A05bin082	58.03	A05	20400000	20500000
LG05	A05bin011	58.23	A05	2000000	2200000
LG05	A05bin076	58.25	A05	19600000	19800000
LG05	A05bin080	58.33	A05	20200000	20300000
LG05	A05bin064	58.45	A05	14100000	18400000
LG05	A05bin087	58.47	A05	21200000	22500000
LG05	A05bin111	58.47	A05	27400000	27600000
LG05	A05bin112	58.49	A05	27600000	28100000
LG05	A05bin077	58.54	A05	19800000	20000000
LG05	A05bin078	58.55	A05	20000000	20100000
LG05	A05bin079	58.65	A05	20100000	20200000
LG05	A05bin086	58.74	A05	21000000	21200000
LG05	A05bin088	58.89	A05	22500000	23000000
LG05	A05bin089	58.9	A05	23000000	23200000
LG05	A05bin069	59.01	A05	18800000	18900000
LG05	A05bin081	59.1	A05	20300000	20400000
LG05	A05bin068	59.17	A05	18700000	18800000
LG05	A05bin113	59.36	A05	28100000	28200000
LG05	A05bin085	59.5	A05	20800000	21000000
LG05	A05bin067	59.79	A05	18600000	18700000
LG05	A05bin065	59.95	A05	18400000	18500000
LG05	A05bin066	60.05	A05	18500000	18600000
LG05	A05bin107	60.37	A05	26000000	26700000
LG05	A05bin106	60.56	A05	25900000	26000000
LG05	A05bin108	60.74	A05	26700000	26800000
LG05	A05bin084	61.2	A05	20600000	20800000
LG05	A05bin083	61.25	A05	20500000	20600000
LG05	A05bin105	61.63	A05	25800000	25900000
LG05	A05bin114	62.64	A05	28200000	28300000
LG05	A05bin115	63.02	A05	28300000	28400000
LG05	A05bin092	63.68	A05	23400000	23600000
LG05	A05bin093	64.01	A05	23600000	23700000
LG05	A05bin116	64.67	A05	28400000	28800000
LG05	A05bin117	65.21	A05	28800000	29200000
LG05	A05bin118	65.45	A05	29200000	29300000
LG05	A05bin094	66.43	A05	23700000	23800000
LG05	A05bin119	66.95	A05	29300000	29500000
LG05	A05bin097	67.89	A05	24100000	24200000
LG05	A05bin095	68.54	A05	23800000	24000000
LG05	A05bin096	68.66	A05	24000000	24100000
LG05	A05bin120	71.34	A05	29500000	29700000
LG05	A05bin121	73.04	A05	29700000	30000000
LG05	A05bin122	73.92	A05	30000000	30500000
LG05	A05bin123	76.13	A05	30500000	30700000
LG05	A05bin124	76.83	A05	30700000	30900000
LG05	A05bin125	78.21	A05	30900000	31200000
LG05	A05bin126	78.93	A05	31200000	31300000
LG05	A05bin127	81.01	A05	31300000	31400000
LG05	A05bin128	82.42	A05	31400000	31500000
LG05	A05bin129	83.09	A05	31500000	31700000
LG05	A05bin130	84.39	A05	31700000	32100000
LG05	A05bin131	86.48	A05	32100000	32200000
LG05	A05bin132	87.17	A05	32200000	32300000
LG05	A05bin133	90.67	A05	32300000	32500000
LG05	A05bin134	92.06	A05	32500000	32700000
LG05	A05bin135	93.44	A05	32700000	32900000
LG05	A05bin136	94.8	A05	32900000	33000000
LG05	A05bin137	96.16	A05	33000000	33100000
LG05	A05bin138	97.51	A05	33100000	33400000
LG05	A05bin139	98.19	A05	33400000	33500000
LG05	A05bin140	98.86	A05	33500000	33600000
LG05	A05bin141	101.54	A05	33600000	33700000
LG05	A05bin142	102.21	A05	33700000	33900000
LG05	A05bin143	104.89	A05	33900000	34300000
LG05	A05bin144	105.56	A05	34300000	34500000
LG05	A05bin145	106.89	A05	34500000	34900000
LG05	A05bin146	108.22	A05	34900000	35100000
LG05	A05bin147	109.55	A05	35100000	35300000
LG05	A05bin148	110.88	A05	35300000	35400000
LG05	A05bin149	111.54	A05	35400000	35500000
LG05	A05bin150	112.21	A05	35500000	35700000
LG05	A05bin151	113.53	A05	35700000	36100000
LG06	A06bin034	0	A06	12500000	13000000
LG06	A06bin035	0.66	A06	13000000	13700000
LG06	A06bin036	1.98	A06	13700000	14100000
LG06	A06bin037	3.96	A06	14100000	14500000
LG06	A06bin038	5.28	A06	14500000	14700000
LG06	A06bin039	5.95	A06	14700000	14900000
LG06	A06bin040	6.61	A06	14900000	15100000
LG06	A06bin041	7.27	A06	15100000	15200000
LG06	A06bin042	7.93	A06	15200000	15300000
LG06	A06bin043	9.26	A06	15300000	15400000
LG06	A06bin044	9.93	A06	15400000	15500000
LG06	A06bin045	10.59	A06	15500000	15600000
LG06	A06bin046	11.92	A06	15600000	15700000
LG06	A06bin047	12.59	A06	15700000	15900000
LG06	A06bin048	17.31	A06	15900000	16100000
LG06	A06bin049	18.68	A06	16100000	16200000
LG06	A06bin050	19.37	A06	16200000	16400000
LG06	A06bin051	21.43	A06	16400000	16500000
LG06	A06bin052	22.12	A06	16500000	16900000
LG06	A06bin053	22.77	A06	16900000	17000000
LG06	A06bin054	23.46	A06	17000000	17200000
LG06	A06bin055	24.16	A06	17200000	17300000
LG06	A06bin056	27.6	A06	17300000	17400000
LG06	A08bin071	29.02	A08	20300000	20900000
LG06	A06bin057	29.71	A06	17400000	17500000
LG06	A06bin058	30.36	A06	17500000	18100000
LG06	A06bin059	33.79	A06	18100000	18300000
LG06	A06bin060	34.51	A06	18300000	18700000
LG06	A06bin061	35.67	A06	18700000	18900000
LG06	A06bin062	35.93	A06	18900000	19000000
LG06	A08bin073	36.86	A08	21000000	21100000
LG06	A08bin072	36.91	A08	20900000	21000000
LG06	A06bin063	38.07	A06	19000000	19100000
LG06	A06bin064	38.34	A06	19100000	19300000
LG06	A06bin065	38.52	A06	19300000	19400000
LG06	A06bin066	39.95	A06	19400000	19500000
LG06	A06bin067	40.73	A06	19500000	19700000
LG06	A06bin068	41.46	A06	19700000	19900000
LG06	A06bin070	42.03	A06	20000000	20200000
LG06	A06bin069	42.4	A06	19900000	20000000
LG06	A06bin010	43.95	A06	1700000	2000000
LG06	A06bin009	44.65	A06	1600000	1700000
LG06	A06bin072	45.78	A06	20500000	20900000
LG06	A06bin071	46.78	A06	20200000	20500000
LG06	A06bin073	47.37	A06	20900000	21200000
LG06	A06bin075	48.04	A06	21700000	21900000
LG06	A06bin076	48.42	A06	21900000	23500000
LG06	A06bin074	48.71	A06	21200000	21700000
LG06	A06bin090	50.03	A06	31300000	31700000
LG06	A06bin089	50.45	A06	30900000	31300000
LG06	A06bin088	50.68	A06	30800000	30900000
LG06	A06bin086	51.01	A06	29400000	30100000
LG06	A06bin077	51.27	A06	23500000	23700000
LG06	A06bin085	51.56	A06	29300000	29400000
LG06	A06bin084	51.68	A06	29100000	29300000
LG06	A06bin078	51.99	A06	23700000	23900000
LG06	A06bin027	52.13	A06	5200000	5300000
LG06	A06bin028	52.22	A06	5300000	5400000
LG06	A06bin008	52.41	A06	1500000	1600000
LG06	A06bin033	52.48	A06	10000000	12500000
LG06	A06bin013	52.48	A06	2200000	2400000
LG06	A06bin030	52.49	A06	5600000	6100000
LG06	A06bin012	52.54	A06	2100000	2200000
LG06	A05bin017	52.55	A05	2900000	3000000
LG06	A06bin029	52.57	A06	5400000	5600000
LG06	A06bin079	52.61	A06	23900000	27300000
LG06	A05bin018	52.64	A05	3000000	3100000
LG06	A06bin080	52.97	A06	27300000	27700000
LG06	A06bin082	53.31	A06	28100000	28900000
LG06	A06bin081	53.54	A06	27700000	28100000
LG06	A06bin083	53.92	A06	28900000	29100000
LG06	A05bin019	54.67	A05	3100000	3200000
LG06	A05bin016	55.19	A05	2800000	2900000
LG06	A06bin011	55.41	A06	2000000	2100000
LG06	A06bin087	56.42	A06	30100000	30800000
LG06	A06bin091	57.93	A06	31700000	31900000
LG06	A06bin092	58.49	A06	31900000	32400000
LG06	A06bin093	59.52	A06	32400000	32900000
LG06	A06bin094	61.22	A06	32900000	33100000
LG06	A06bin095	62.58	A06	33100000	33300000
LG06	A06bin096	64.65	A06	33300000	33500000
LG06	A06bin097	68	A06	33500000	33600000
LG06	A06bin098	68.69	A06	33600000	33700000
LG06	A06bin099	69.39	A06	33700000	33900000
LG06	A06bin100	72.01	A06	33900000	34200000
LG06	A06bin101	74.06	A06	34200000	34400000
LG06	A06bin102	74.74	A06	34400000	34500000
LG06	A06bin103	75.9	A06	34500000	34600000
LG06	A06bin104	76.6	A06	34600000	34700000
LG06	A06bin105	78	A06	34700000	34800000
LG06	A06bin106	78.69	A06	34800000	35000000
LG06	A06bin107	79.37	A06	35000000	35100000
LG06	A06bin108	80.04	A06	35100000	35700000
LG06	A06bin109	81.29	A06	35700000	35900000
LG06	A06bin110	81.97	A06	35900000	36300000
LG06	A06bin111	82.61	A06	36300000	37100000
LG06	A06bin112	83.98	A06	37100000	37300000
LG06	A06bin113	85.29	A06	37300000	37600000
LG06	A06bin114	87.34	A06	37600000	37900000
LG06	A06bin115	89.33	A06	37900000	38000000
LG06	A06bin116	89.99	A06	38000000	38300000
LG06	A06bin117	91.33	A06	38300000	38500000
LG06	A06bin118	92	A06	38500000	38700000
LG06	A06bin119	93.31	A06	38700000	38900000
LG07	A07bin016	0	A07	5300000	5400000
LG07	A09bin071	2.29	A09	20800000	20900000
LG07	A07bin011	4.16	A07	4000000	4200000
LG07	A07bin006	15.63	A07	1700000	2600000
LG07	A07bin007	17.55	A07	2600000	2700000
LG07	A07bin008	18.19	A07	2700000	3100000
LG07	A07bin009	19.47	A07	3100000	3900000
LG07	A07bin012	20.1	A07	4200000	4800000
LG07	A07bin010	20.1	A07	3900000	4000000
LG07	A06bin025	20.1	A06	4600000	5100000
LG07	A09bin070	20.1	A09	20200000	20800000
LG07	A07bin017	20.1	A07	5400000	10100000
LG07	A02bin072	20.1	A02	22100000	23200000
LG07	A07bin018	20.7	A07	10100000	10800000
LG07	A06bin026	21	A06	5100000	5200000
LG07	A07bin019	21.57	A07	10800000	11500000
LG07	A07bin020	22.86	A07	11500000	12800000
LG07	A07bin021	23.47	A07	12800000	12900000
LG07	A07bin022	26.02	A07	12900000	13100000
LG07	A07bin023	26.68	A07	13100000	13500000
LG07	A07bin024	28	A07	13500000	13900000
LG07	A07bin025	28.66	A07	13900000	14100000
LG07	A07bin026	29.98	A07	14100000	14300000
LG07	A07bin027	31.31	A07	14300000	14400000
LG07	A07bin028	31.97	A07	14400000	14500000
LG07	A07bin029	32.62	A07	14500000	14600000
LG07	A07bin030	33.28	A07	14600000	14800000
LG07	A07bin031	35.29	A07	14800000	14900000
LG07	A07bin032	35.97	A07	14900000	15300000
LG07	A07bin033	37.98	A07	15300000	15500000
LG07	A07bin034	38.65	A07	15500000	16000000
LG07	A07bin035	39.32	A07	16000000	16200000
LG07	A07bin036	40.13	A07	16200000	16400000
LG07	A07bin038	41.7	A07	17200000	17600000
LG07	A07bin039	42.39	A07	17600000	17700000
LG07	A07bin040	43.76	A07	17700000	18100000
LG07	A07bin041	44.43	A07	18100000	18300000
LG07	A07bin042	45.1	A07	18300000	18500000
LG07	A07bin043	46.47	A07	18500000	18900000
LG07	A07bin044	48.49	A07	18900000	19000000
LG07	A07bin045	49.16	A07	19000000	19200000
LG07	A07bin046	49.83	A07	19200000	19300000
LG07	A07bin047	50.5	A07	19300000	19500000
LG07	A07bin048	52.51	A07	19500000	19900000
LG07	A07bin049	54.52	A07	19900000	20100000
LG07	A07bin050	55.2	A07	20100000	20300000
LG07	A07bin051	55.87	A07	20300000	20700000
LG07	A07bin052	57.89	A07	20700000	20900000
LG07	A07bin053	61.94	A07	20900000	21200000
LG07	A07bin054	62.61	A07	21200000	22100000
LG07	A07bin055	63.96	A07	22100000	22500000
LG07	A07bin056	65.98	A07	22500000	22700000
LG07	A07bin057	66.64	A07	22700000	22900000
LG07	A07bin058	67.99	A07	22900000	23100000
LG07	A07bin059	68.66	A07	23100000	23800000
LG07	A07bin060	69.99	A07	23800000	23900000
LG07	A07bin061	71.32	A07	23900000	24500000
LG07	A07bin062	71.99	A07	24500000	25100000
LG07	A07bin063	72.65	A07	25100000	25900000
LG07	A07bin064	73.32	A07	25900000	26100000
LG07	A07bin065	73.98	A07	26100000	26200000
LG07	A07bin066	75.32	A07	26200000	26300000
LG07	A07bin067	76.65	A07	26300000	26700000
LG07	A07bin068	77.99	A07	26700000	26900000
LG07	A07bin069	79.99	A07	26900000	27100000
LG07	A07bin070	81.99	A07	27100000	27300000
LG07	A07bin071	82.66	A07	27300000	27700000
LG07	A07bin072	83.32	A07	27700000	27800000
LG07	A07bin073	84.65	A07	27800000	27900000
LG07	A07bin074	85.32	A07	27900000	28300000
LG07	A07bin075	86.65	A07	28300000	28500000
LG07	A07bin076	87.99	A07	28500000	28700000
LG07	A07bin077	90.67	A07	28700000	28900000
LG07	A07bin078	94.03	A07	28900000	29100000
LG07	A07bin079	96.74	A07	29100000	29300000
LG07	A07bin080	101.5	A07	29300000	29800000
LG08	A08bin001	0	A08	0	700000
LG08	A08bin002	2.3	A08	700000	800000
LG08	A08bin003	3.72	A08	800000	1700000
LG08	A08bin004	4.07	A08	1700000	1800000
LG08	A08bin005	4.41	A08	1800000	1900000
LG08	A08bin006	4.54	A08	1900000	2300000
LG08	A08bin013	5.41	A08	4000000	4100000
LG08	A08bin046	5.95	A08	8800000	9000000
LG08	A08bin045	6.22	A08	8700000	8800000
LG08	A08bin012	6.76	A08	3900000	4000000
LG08	A08bin014	7.1	A08	4100000	4200000
LG08	A08bin007	7.53	A08	2300000	2500000
LG08	A08bin018	7.94	A08	4600000	4700000
LG08	A08bin017	8.21	A08	4400000	4600000
LG08	A08bin023	8.55	A08	5400000	5600000
LG08	A08bin019	8.9	A08	4700000	4800000
LG08	A08bin008	9.2	A08	2500000	2900000
LG08	A08bin011	9.44	A08	3800000	3900000
LG08	A08bin009	9.6	A08	2900000	3400000
LG08	A08bin010	9.82	A08	3400000	3800000
LG08	A08bin044	10.17	A08	8600000	8700000
LG08	A08bin022	10.39	A08	5200000	5400000
LG08	A08bin043	10.57	A08	8400000	8600000
LG08	A08bin050	10.85	A08	10400000	12100000
LG08	A08bin047	10.95	A08	9000000	9300000
LG08	A08bin042	10.96	A08	8200000	8400000
LG08	A08bin021	11.21	A08	5000000	5200000
LG08	A08bin041	11.34	A08	8000000	8200000
LG08	A08bin020	11.48	A08	4800000	5000000
LG08	A08bin015	12.03	A08	4200000	4300000
LG08	A08bin051	12.23	A08	12100000	12800000
LG08	A08bin040	12.47	A08	7800000	8000000
LG08	A08bin016	12.67	A08	4300000	4400000
LG08	A08bin052	12.99	A08	12800000	13500000
LG08	A08bin053	13.45	A08	13500000	14500000
LG08	A08bin038	13.82	A08	7600000	7700000
LG08	A08bin039	14.22	A08	7700000	7800000
LG08	A08bin054	15.01	A08	14500000	15300000
LG08	A08bin055	15.4	A08	15300000	15500000
LG08	A08bin056	16.71	A08	15500000	15800000
LG08	A08bin057	17.35	A08	15800000	15900000
LG08	A08bin058	18.57	A08	15900000	16100000
LG08	A08bin059	19.16	A08	16100000	16300000
LG08	A08bin060	21.04	A08	16300000	17000000
LG08	A08bin063	21.04	A08	17700000	17900000
LG08	A08bin061	21.24	A08	17000000	17100000
LG08	A08bin064	21.81	A08	17900000	18500000
LG08	A08bin065	23.21	A08	18500000	18700000
LG08	A08bin066	25.16	A08	18700000	19000000
LG08	A08bin067	25.85	A08	19000000	19400000
LG08	A08bin068	26.51	A08	19400000	19800000
LG08	A08bin069	27.2	A08	19800000	19900000
LG08	A08bin070	27.9	A08	19900000	20300000
LG08	A08bin074	28.74	A08	21100000	21300000
LG08	A08bin075	29.45	A08	21300000	21600000
LG08	A08bin076	31.19	A08	21600000	21900000
LG08	A08bin077	31.86	A08	21900000	22000000
LG08	A08bin078	38.1	A08	22000000	22100000
LG08	A08bin079	38.78	A08	22100000	22700000
LG08	A08bin080	39.46	A08	22700000	23500000
LG08	A08bin081	40.81	A08	23500000	23600000
LG08	A08bin082	41.49	A08	23600000	23700000
LG08	A08bin083	42.16	A08	23700000	23900000
LG08	A08bin084	42.84	A08	23900000	24100000
LG08	A08bin085	44.86	A08	24100000	24200000
LG08	A08bin086	45.54	A08	24200000	24500000
LG08	A08bin087	46.89	A08	24500000	24600000
LG08	A08bin088	47.56	A08	24600000	24900000
LG08	A08bin089	50.25	A08	24900000	25100000
LG08	A08bin090	52.25	A08	25100000	25300000
LG08	A08bin091	53.59	A08	25300000	25500000
LG08	A08bin092	54.26	A08	25500000	25700000
LG08	A08bin093	54.92	A08	25700000	26200000
LG08	A08bin094	56.26	A08	26200000	26500000
LG08	A08bin095	58.93	A08	26500000	26700000
LG08	A08bin096	60.94	A08	26700000	26900000
LG08	A08bin097	62.94	A08	26900000	27000000
LG08	A08bin098	63.6	A08	27000000	27100000
LG08	A08bin099	65.6	A08	27100000	27400000
LG08	A08bin100	67.58	A08	27400000	27700000
LG09	A09bin001	0	A09	0	500000
LG09	A09bin002	1.34	A09	500000	700000
LG09	A09bin003	2.68	A09	700000	800000
LG09	A09bin004	3.36	A09	800000	900000
LG09	A09bin005	4.3	A09	900000	1000000
LG09	A09bin006	4.95	A09	1000000	1300000
LG09	A09bin007	6.91	A09	1300000	1500000
LG09	A09bin008	9.56	A09	1500000	1700000
LG09	A09bin009	10.23	A09	1700000	1900000
LG09	A09bin010	14.72	A09	1900000	2000000
LG09	A09bin011	15.41	A09	2000000	2100000
LG09	A09bin012	16.1	A09	2100000	2300000
LG09	A09bin013	16.77	A09	2300000	2400000
LG09	A09bin014	18.12	A09	2400000	2500000
LG09	A09bin015	19.45	A09	2500000	2700000
LG09	A09bin016	20.74	A09	2700000	2800000
LG09	A09bin017	21.42	A09	2800000	2900000
LG09	A09bin018	22.11	A09	2900000	3200000
LG09	A09bin019	22.79	A09	3200000	3300000
LG09	A09bin020	24.18	A09	3300000	3400000
LG09	A09bin021	25.39	A09	3400000	3700000
LG09	A09bin022	26.73	A09	3700000	4200000
LG09	A09bin023	28.08	A09	4200000	4600000
LG09	A09bin024	28.71	A09	4600000	4700000
LG09	A09bin025	30.02	A09	4700000	4900000
LG09	A09bin026	31.35	A09	4900000	5100000
LG09	A09bin027	32.03	A09	5100000	5300000
LG09	A09bin028	32.67	A09	5300000	5500000
LG09	A09bin029	33.31	A09	5500000	5700000
LG09	A09bin030	33.98	A09	5700000	6100000
LG09	A09bin031	34.65	A09	6100000	6300000
LG09	A09bin032	35.32	A09	6300000	6400000
LG09	A09bin033	36	A09	6400000	6500000
LG09	A09bin034	36.68	A09	6500000	6700000
LG09	A09bin035	38.04	A09	6700000	7100000
LG09	A09bin036	38.71	A09	7100000	7500000
LG09	A09bin037	39.4	A09	7500000	7700000
LG09	A09bin038	40.38	A09	7700000	7900000
LG09	A09bin039	40.97	A09	7900000	8300000
LG09	A09bin040	41.63	A09	8300000	8600000
LG09	A09bin041	42.28	A09	8600000	8800000
LG09	A09bin042	43.53	A09	8800000	9400000
LG09	A09bin043	44.12	A09	9400000	10200000
LG09	A09bin044	44.72	A09	10200000	10400000
LG09	A09bin045	45.34	A09	10400000	13300000
LG09	A09bin046	45.99	A09	13300000	14200000
LG09	A09bin047	46.63	A09	14200000	15200000
LG09	A09bin048	47.94	A09	15200000	15800000
LG09	A09bin049	48.59	A09	15800000	16400000
LG09	A09bin069	48.98	A09	20100000	20200000
LG09	A09bin050	49.14	A09	16400000	16500000
LG09	A09bin051	49.66	A09	16500000	16600000
LG09	A09bin062	49.95	A09	19400000	19500000
LG09	A09bin068	50.02	A09	20000000	20100000
LG09	A09bin106	50.22	A09	27100000	27200000
LG09	A09bin090	50.35	A09	24100000	24200000
LG09	A09bin052	50.43	A09	16600000	17700000
LG09	A09bin072	50.54	A09	20900000	21000000
LG09	A09bin104	50.65	A09	26700000	27000000
LG09	A09bin105	50.71	A09	27000000	27100000
LG09	A09bin088	50.84	A09	23800000	24000000
LG09	A09bin103	50.85	A09	26600000	26700000
LG09	A09bin054	50.93	A09	18400000	18500000
LG09	A09bin089	50.93	A09	24000000	24100000
LG09	A09bin074	50.94	A09	21200000	21400000
LG09	A09bin111	50.96	A09	28000000	28200000
LG09	A09bin087	50.99	A09	23600000	23800000
LG09	A09bin073	51.02	A09	21000000	21200000
LG09	A09bin086	51.1	A09	23400000	23600000
LG09	A09bin053	51.1	A09	17700000	18400000
LG09	A09bin102	51.1	A09	25400000	26600000
LG09	A09bin063	51.16	A09	19500000	19600000
LG09	A09bin084	51.17	A09	23000000	23200000
LG09	A09bin083	51.21	A09	22800000	23000000
LG09	A09bin110	51.27	A09	27800000	28000000
LG09	A09bin080	51.3	A09	22200000	22400000
LG09	A09bin081	51.3	A09	22400000	22600000
LG09	A09bin085	51.36	A09	23200000	23400000
LG09	A09bin082	51.39	A09	22600000	22800000
LG09	A09bin130	51.42	A09	31200000	31400000
LG09	A09bin131	51.54	A09	31400000	31600000
LG09	A09bin139	51.62	A09	32500000	32600000
LG09	A09bin138	51.85	A09	32400000	32500000
LG09	A09bin129	51.9	A09	30800000	31200000
LG09	A09bin055	52.31	A09	18500000	18600000
LG09	A09bin141	52.46	A09	33200000	35100000
LG09	A09bin142	53.14	A09	35100000	36000000
LG09	A09bin143	53.81	A09	36000000	36400000
LG09	A09bin144	54.47	A09	36400000	36600000
LG09	A09bin145	55.15	A09	36600000	36900000
LG09	A09bin146	55.81	A09	36900000	37300000
LG09	A09bin147	56.41	A09	37300000	37700000
LG09	A09bin148	57.07	A09	37700000	38300000
LG09	A09bin149	57.75	A09	38300000	38900000
LG09	A09bin150	58.37	A09	38900000	39100000
LG09	A09bin151	59.03	A09	39100000	39200000
LG09	A09bin152	59.68	A09	39200000	40700000
LG09	A09bin153	60.36	A09	40700000	40900000
LG09	A09bin154	60.97	A09	40900000	41100000
LG09	A09bin155	61.65	A09	41100000	41300000
LG09	A09bin156	62.77	A09	41300000	41700000
LG09	A09bin157	63.45	A09	41700000	43100000
LG09	A09bin158	64.15	A09	43100000	43500000
LG09	A09bin159	64.85	A09	43500000	44000000
LG09	A09bin160	65.55	A09	44000000	44500000
LG09	A09bin161	66.24	A09	44500000	44700000
LG09	A09bin162	67.63	A09	44700000	44800000
LG09	A09bin163	68.25	A09	44800000	44900000
LG09	A09bin164	71.02	A09	44900000	45100000
LG09	A09bin165	71.72	A09	45100000	45300000
LG09	A09bin166	72.41	A09	45300000	45500000
LG09	A09bin167	73.05	A09	45500000	45700000
LG09	A09bin168	76.51	A09	45700000	45900000
LG09	A09bin169	77.19	A09	45900000	46100000
LG09	A09bin170	77.88	A09	46100000	46200000
LG09	A09bin171	78.57	A09	46200000	46500000
LG09	A09bin172	79.26	A09	46500000	46600000
LG09	A09bin173	79.95	A09	46600000	46700000
LG09	A09bin174	80.55	A09	46700000	46800000
LG09	A09bin175	81.25	A09	46800000	46900000
LG09	A09bin176	83.31	A09	46900000	47000000
LG09	A09bin177	84.66	A09	47000000	47300000
LG09	A09bin178	87.47	A09	47300000	47600000
LG09	A09bin179	88.16	A09	47600000	47700000
LG09	A09bin180	88.86	A09	47700000	48100000
LG09	A09bin181	89.55	A09	48100000	48500000
LG09	A09bin182	90.93	A09	48500000	48800000
LG09	A09bin183	92.99	A09	48800000	48900000
LG09	A09bin184	93.68	A09	48900000	49100000
LG09	A09bin185	95.04	A09	49100000	49600000
LG09	A09bin186	95.71	A09	49600000	50100000
LG09	A09bin187	96.39	A09	50100000	50300000
LG09	A09bin188	97.75	A09	50300000	50900000
LG09	A09bin189	99.79	A09	50900000	51100000
LG09	A09bin190	101.14	A09	51100000	51500000
LG09	A09bin191	102.49	A09	51500000	51600000
LG09	A09bin192	103.16	A09	51600000	51700000
LG09	A09bin193	103.83	A09	51700000	51800000
LG09	A09bin194	104.5	A09	51800000	52900000
LG09	A09bin195	106.52	A09	52900000	53100000
LG09	A09bin196	107.19	A09	53100000	53200000
LG09	A09bin197	107.86	A09	53200000	53400000
LG09	A09bin198	108.52	A09	53400000	53500000
LG09	A09bin199	111.88	A09	53500000	53600000
LG09	A09bin200	113.22	A09	53600000	53800000
LG09	A09bin201	113.89	A09	53800000	54100000
LG09	A09bin202	115.22	A09	54100000	54200000
LG09	A09bin203	117.23	A09	54200000	54500000
LG10	A07bin013	0	A07	4800000	4900000
LG10	A10bin001	12.43	A10	0	800000
LG10	A10bin002	14.59	A10	800000	900000
LG10	A10bin003	15.89	A10	900000	1300000
LG10	A10bin004	17.2	A10	1300000	1400000
LG10	A10bin005	17.85	A10	1400000	1600000
LG10	A10bin006	19.15	A10	1600000	2200000
LG10	A10bin007	20.26	A10	2200000	2300000
LG10	A10bin008	20.9	A10	2300000	3100000
LG10	A10bin011	22.14	A10	5600000	5800000
LG10	A10bin009	22.43	A10	3100000	3800000
LG10	A10bin012	23.02	A10	5800000	7400000
LG10	A10bin010	23.02	A10	3800000	5600000
LG10	A07bin014	23.02	A07	4900000	5200000
LG10	A10bin013	24.26	A10	7400000	7800000
LG10	A10bin014	25.54	A10	7800000	8300000
LG10	A10bin015	26.83	A10	8300000	8900000
LG10	A10bin016	27.31	A10	8900000	9100000
LG10	A07bin015	28.88	A07	5200000	5300000
LG10	A10bin017	30.37	A10	9100000	9300000
LG10	A10bin018	32.39	A10	9300000	9500000
LG10	A10bin019	35.13	A10	9500000	9600000
LG10	A10bin020	36.48	A10	9600000	9800000
LG10	A10bin021	37.16	A10	9800000	9900000
LG10	A10bin022	37.84	A10	9900000	10100000
LG10	A10bin023	38.52	A10	10100000	10300000
LG10	A10bin024	39.19	A10	10300000	10700000
LG10	A10bin025	39.87	A10	10700000	10900000
LG10	A10bin026	40.54	A10	10900000	11100000
LG10	A10bin027	41.88	A10	11100000	11300000
LG10	A10bin028	42.55	A10	11300000	11500000
LG10	A10bin029	43.23	A10	11500000	12000000
LG10	A10bin030	43.9	A10	12000000	12100000
LG10	A10bin031	45.25	A10	12100000	12200000
LG10	A10bin032	45.92	A10	12200000	12400000
LG10	A10bin033	47.28	A10	12400000	12500000
LG10	A10bin034	49.34	A10	12500000	12700000
LG10	A10bin035	52.81	A10	12700000	12900000
LG10	A10bin036	57.04	A10	12900000	13000000
LG10	A10bin037	60.59	A10	13000000	13300000
LG10	A10bin038	61.32	A10	13300000	13500000
LG10	A10bin039	64.16	A10	13500000	13700000
LG10	A10bin040	65.56	A10	13700000	13900000
LG10	A10bin041	66.95	A10	13900000	14000000
LG10	A10bin042	70.42	A10	14000000	14100000
LG10	A10bin043	71.79	A10	14100000	14300000
LG10	A10bin044	73.82	A10	14300000	14500000
LG10	A10bin045	74.5	A10	14500000	15100000
LG10	A10bin046	76.52	A10	15100000	15200000
LG10	A10bin047	77.85	A10	15200000	15500000
LG10	A10bin048	79.85	A10	15500000	15600000
LG10	A10bin049	80.52	A10	15600000	17500000
LG10	A10bin050	82.5	A10	17500000	17700000
LG10	A10bin051	83.83	A10	17700000	17800000
LG10	A10bin052	84.49	A10	17800000	17900000
LG10	A10bin053	85.14	A10	17900000	18000000
LG10	A10bin054	85.8	A10	18000000	18200000
LG10	A10bin055	85.83	A10	18200000	18600000
