# Supplementary material for: Improved Brassica rapa reference genome by single-molecule sequencing and chromosome conformation capture technologies
Source: Hortic Res. 2018 Aug 15;5:50. doi: 10.1038/s41438-018-0071-9 (PMC6092429; doi:10.1038/s41438-018-0071-9)
Supplement: Supplementary file 8 — Suplementary_Tables_S14 [file 41438_2018_71_MOESM8_ESM.xlsx]

## Sheet: Sheet1
Supplementary Table S14. Detailed sub-genome information of B. rapa genome v3.0
Order	A. thaliana gene	AKBr	Block	B.rapa subgenomes
				LF gene	MF1 gene	MF2 gene
1	-	-	-	BraA10g000870.3C	-	-
2	AT1G01010	AKBr1	A	BraA10g000860.3C	-	-
3	AT1G01020	AKBr1	A	BraA10g000850.3C	-	-
4	AT1G01030	AKBr1	A	BraA10g000840.3C	-	-
5	AT1G01040	AKBr1	A	BraA10g000820.3C	-	-
6	AT1G01050	AKBr1	A	BraA10g000810.3C	-	BraA09g065200.3C
7	-	-	-	BraA10g000800.3C	-	-
8	AT1G01060	AKBr1	A	-	-	-
9	AT1G01070	AKBr1	A	-	-	BraA09g065210.3C
10	AT1G01073	AKBr1	A	-	-	-
11	-	-	-	-	-	-
12	-	-	-	BraA10g000780.3C	-	-
13	AT1G01080	AKBr1	A	-	-	-
14	AT1G01090	AKBr1	A	BraA10g000770.3C	-	BraA09g065230.3C
15	AT1G01100	AKBr1	A	BraA10g000760.3C	-	BraA09g065240.3C
16	AT1G01110	AKBr1	A	BraA10g000750.3C	-	-
17	AT1G01115	AKBr1	A	-	-	-
18	AT1G01120	AKBr1	A	BraA10g000740.3C	-	BraA09g065250.3C
19	AT1G01130	AKBr1	A	-	-	-
20	AT1G01140	AKBr1	A	BraA10g000730.3C	-	-
21	AT1G01150	AKBr1	A	-	-	-
22	AT1G01160	AKBr1	A	BraA10g000720.3C	-	BraA09g065270.3C
23	AT1G01170	AKBr1	A	BraA10g000710.3C	-	-
24	AT1G01180	AKBr1	A	BraA10g000700.3C	-	-
25	AT1G01190	AKBr1	A	BraA10g000690.3C	-	BraA09g065280.3C
26	AT1G01200	AKBr1	A	BraA10g000680.3C	-	-
27	AT1G01210	AKBr1	A	-	-	BraA09g065290.3C
28	AT1G01220	AKBr1	A	-	-	BraA09g065300.3C
29	AT1G01225	AKBr1	A	-	-	-
30	AT1G01230	AKBr1	A	BraA10g000670.3C	-	-
31	AT1G01240	AKBr1	A	BraA10g000660.3C	-	BraA09g065310.3C
32	AT1G01250	AKBr1	A	BraA10g000650.3C	-	BraA09g065320.3C
33	AT1G01260	AKBr1	A	BraA10g000640.3C	-	-
34	AT1G01280	AKBr1	A	-	-	BraA09g065330.3C
35	AT1G01290	AKBr1	A	-	-	BraA09g065340.3C
36	AT1G01300	AKBr1	A	BraA10g000630.3C	-	-
37	AT1G01305	AKBr1	A	-	-	-
38	AT1G01310	AKBr1	A	BraA10g000610.3C	-	BraA09g065350.3C
39	AT1G01320	AKBr1	A	BraA10g000600.3C	-	-
40	AT1G01340	AKBr1	A	-	-	-
41	AT1G01350	AKBr1	A	BraA10g000590.3C	-	-
42	AT1G01355	AKBr1	A	-	-	-
43	AT1G01360	AKBr1	A	BraA10g000580.3C	-	-
44	AT1G01370	AKBr1	A	-	-	BraA09g065360.3C
45	AT1G01380	AKBr1	A	-	-	BraA09g065370.3C
46	AT1G01390	AKBr1	A	-	-	-
47	AT1G01400	AKBr1	A	-	-	-
48	AT1G01410	AKBr1	A	BraA10g000560.3C	-	-
49	AT1G01420	AKBr1	A	BraA10g000540.3C	-	-
50	AT1G01430	AKBr1	A	BraA10g000530.3C	-	-
51	AT1G01440	AKBr1	A	BraA10g000520.3C	-	-
52	AT1G01450	AKBr1	A	-	-	BraA09g065380.3C
53	AT1G01453	AKBr1	A	BraA10g000510.3C	-	-
54	AT1G01460	AKBr1	A	BraA10g000500.3C	-	-
55	AT1G01470	AKBr1	A	-	BraA08g035240.3C	-
56	AT1G01471	AKBr1	A	-	-	-
57	AT1G01480	AKBr1	A	BraA10g000490.3C	-	-
58	AT1G01490	AKBr1	A	BraA10g000480.3C	-	BraA09g065390.3C
59	AT1G01500	AKBr1	A	-	-	BraA09g065400.3C
60	AT1G01510	AKBr1	A	BraA10g000470.3C	-	-
61	-	-	-	-	BraA08g035230.3C	-
62	AT1G01520	AKBr1	A	BraA10g000460.3C	BraA08g035220.3C	-
63	-	-	-	-	BraA08g035210.3C	-
64	AT1G01530	AKBr1	A	-	-	-
65	-	-	-	-	-	-
66	AT1G01540	AKBr1	A	BraA10g000450.3C	-	BraA09g065410.3C
67	AT1G01550	AKBr1	A	BraA10g000440.3C	-	-
68	AT1G01560	AKBr1	A	-	-	BraA09g065260.3C
69	AT1G01570	AKBr1	A	BraA10g000430.3C	-	-
70	AT1G01580	AKBr1	A	BraA10g000420.3C	-	BraA09g064740.3C
71	AT1G01600	AKBr1	A	BraA10g000410.3C	-	BraA09g065440.3C
72	-	-	-	-	-	-
73	AT1G01610	AKBr1	A	BraA10g000400.3C	-	BraA09g065450.3C
74	AT1G01620	AKBr1	A	BraA10g000390.3C	-	BraA09g065460.3C
75	AT1G01630	AKBr1	A	BraA10g000380.3C	-	BraA09g065470.3C
76	AT1G01640	AKBr1	A	BraA10g000370.3C	-	-
77	AT1G01650	AKBr1	A	BraA10g000360.3C	-	BraA09g065480.3C
78	AT1G01660	AKBr1	A	BraA10g000330.3C	-	-
79	AT1G01690	AKBr1	A	BraA10g000320.3C	-	-
80	AT1G01695	AKBr1	A	-	-	BraA09g065490.3C
81	AT1G01700	AKBr1	A	-	-	-
82	AT1G01710	AKBr1	A	BraA10g000300.3C	-	-
83	AT1G01720	AKBr1	A	BraA10g000290.3C	-	BraA09g065190.3C
84	AT1G01725	AKBr1	A	BraA10g000280.3C	-	-
85	AT1G01730	AKBr1	A	-	-	BraA09g065500.3C
86	AT1G01740	AKBr1	A	BraA10g000270.3C	-	-
87	AT1G01750	AKBr1	A	BraA10g000260.3C	-	-
88	AT1G01760	AKBr1	A	BraA10g000250.3C	-	-
89	AT1G01770	AKBr1	A	-	-	BraA09g065510.3C
90	AT1G01780	AKBr1	A	BraA10g000240.3C	-	BraA09g065530.3C
91	AT1G01790	AKBr1	A	BraA10g000220.3C	-	BraA09g065540.3C
92	AT1G01800	AKBr1	A	BraA10g000210.3C	-	-
93	AT1G01810	AKBr1	A	-	-	-
94	AT1G01820	AKBr1	A	-	-	-
95	AT1G01830	AKBr1	A	BraA10g000200.3C	-	-
96	-	-	-	BraA10g000190.3C	-	-
97	AT1G01840	AKBr1	A	BraA10g000180.3C	-	-
98	AT1G01860	AKBr1	A	-	-	BraA09g065550.3C
99	AT1G01880	AKBr1	A	-	-	BraA09g065560.3C
100	AT1G01900	AKBr1	A	BraA10g000170.3C	-	-
101	-	-	-	BraA10g000160.3C	-	-
102	AT1G01910	AKBr1	A	-	-	BraA09g065570.3C
103	AT1G01920	AKBr1	A	-	-	BraA09g065580.3C
104	AT1G01930	AKBr1	A	-	-	BraA09g065590.3C
105	AT1G01940	AKBr1	A	-	-	BraA09g065600.3C
106	AT1G01950	AKBr1	A	-	-	BraA09g065610.3C
107	AT1G01960	AKBr1	A	-	-	BraA09g065620.3C
108	AT1G01970	AKBr1	A	BraA10g000150.3C	-	-
109	AT1G01980	AKBr1	A	-	-	-
110	AT1G01990	AKBr1	A	BraA10g000140.3C	-	-
111	AT1G02000	AKBr1	A	-	-	-
112	AT1G02010	AKBr1	A	-	-	BraA09g065630.3C
113	AT1G02020	AKBr1	A	-	-	-
114	AT1G02030	AKBr1	A	-	-	-
115	AT1G02040	AKBr1	A	BraA10g000070.3C	-	BraA09g065640.3C
116	AT1G02050	AKBr1	A	-	-	-
117	AT1G02060	AKBr1	A	-	-	-
118	AT1G02065	AKBr1	A	BraA10g000080.3C	-	BraA09g065650.3C
119	AT1G02070	AKBr1	A	-	-	BraA09g065660.3C
120	AT1G02074	AKBr1	A	-	-	-
121	AT1G02080	AKBr1	A	BraA10g000100.3C	-	BraA09g065680.3C
122	-	-	-	-	-	-
123	AT1G02090	AKBr1	A	BraA10g000060.3C	-	BraA09g065690.3C
124	AT1G02100	AKBr1	A	-	-	BraA09g065700.3C
125	AT1G02110	AKBr1	A	-	-	-
126	AT1G02120	AKBr1	A	BraA10g000050.3C	-	-
127	AT1G02130	AKBr1	A	-	-	-
128	AT1G02140	AKBr1	A	BraA10g000040.3C	-	BraA09g065710.3C
129	AT1G02145	AKBr1	A	BraA10g000030.3C	-	BraA09g065720.3C
130	AT1G02150	AKBr1	A	BraA10g000020.3C	-	-
131	AT1G02160	AKBr1	A	-	-	-
132	AT1G02170	AKBr1	A	-	-	-
133	AT1G02180	AKBr1	A	BraA10g000010.3C	-	-
134	AT1G02190	AKBr1	A	-	-	BraA09g065730.3C
135	AT1G02210	AKBr1	A	-	-	-
136	-	-	-	-	-	-
137	-	-	-	BraA10g000920.3C	-	-
138	-	-	-	BraA10g000940.3C	-	-
139	-	-	-	-	-	-
140	AT1G02220	AKBr1	A	BraA10g000960.3C	-	-
141	AT1G02260	AKBr1	A	BraA10g000910.3C	-	BraA09g065180.3C
142	AT1G02270	AKBr1	A	BraA10g001000.3C	-	BraA09g065170.3C
143	-	-	-	BraA10g001010.3C	-	-
144	AT1G02280	AKBr1	A	BraA10g001020.3C	-	BraA09g065150.3C
145	-	-	-	-	-	BraA09g065140.3C
146	AT1G02290	AKBr1	A	-	-	-
147	AT1G02300	AKBr1	A	-	BraA08g035190.3C	-
148	-	-	-	-	BraA08g035180.3C	-
149	AT1G02310	AKBr1	A	BraA10g001030.3C	-	-
150	AT1G02320	AKBr1	A	-	-	-
151	AT1G02330	AKBr1	A	BraA10g001040.3C	-	-
152	AT1G02335	AKBr1	A	-	-	-
153	AT1G02340	AKBr1	A	BraA10g001050.3C	-	BraA09g065130.3C
154	-	-	-	-	-	-
155	AT1G02350	AKBr1	A	-	-	-
156	-	-	-	BraA10g001070.3C	-	-
157	AT1G02360	AKBr1	A	BraA10g001080.3C	-	-
158	-	-	-	BraA10g001090.3C	-	-
159	-	-	-	BraA10g001100.3C	-	-
160	AT1G02370	AKBr1	A	BraA10g001110.3C	-	-
161	-	-	-	BraA10g001120.3C	-	-
162	-	-	-	-	-	BraA09g065110.3C
163	-	-	-	-	-	BraA09g065100.3C
164	AT1G02380	AKBr1	A	-	-	BraA09g065090.3C
165	AT1G02390	AKBr1	A	BraA10g001150.3C	-	-
166	AT1G02391	AKBr1	A	-	-	-
167	AT1G02400	AKBr1	A	BraA10g001160.3C	BraA08g035160.3C	-
168	AT1G02405	AKBr1	A	-	-	-
169	-	-	-	-	-	BraA09g065050.3C
170	-	-	-	-	-	-
171	AT1G02410	AKBr1	A	BraA10g001170.3C	BraA08g035150.3C	BraA09g065040.3C
172	-	-	-	BraA10g001180.3C	-	-
173	-	-	-	-	-	-
174	AT1G02420	AKBr1	A	-	BraA08g035140.3C	-
175	AT1G02430	AKBr1	A	-	-	BraA09g065030.3C
176	AT1G02450	AKBr1	A	-	-	BraA09g065020.3C
177	AT1G02460	AKBr1	A	BraA10g001220.3C	-	BraA09g065010.3C
178	AT1G02470	AKBr1	A	BraA10g001230.3C	-	BraA09g065000.3C
179	-	-	-	-	-	BraA09g064990.3C
180	AT1G02490	AKBr1	A	-	-	-
181	AT1G02500	AKBr1	A	-	-	-
182	AT1G02510	AKBr1	A	-	-	-
183	AT1G02520	AKBr1	A	BraA10g001250.3C	BraA08g035130.3C	-
184	AT1G02540	AKBr1	A	-	-	-
185	AT1G02550	AKBr1	A	-	-	-
186	AT1G02560	AKBr1	A	BraA10g001260.3C	BraA08g035120.3C	-
187	AT1G02570	AKBr1	A	-	-	-
188	-	-	-	-	-	BraA09g064970.3C
189	-	-	-	-	-	BraA09g064960.3C
190	-	-	-	-	-	-
191	AT1G02580	AKBr1	A	BraA10g001270.3C	-	BraA09g064950.3C
192	AT1G02590	AKBr1	A	-	-	-
193	AT1G02610	AKBr1	A	BraA10g001280.3C	-	-
194	AT1G02620	AKBr1	A	-	-	-
195	AT1G02630	AKBr1	A	BraA10g001290.3C	BraA08g035110.3C	-
196	AT1G02640	AKBr1	A	BraA10g001300.3C	-	-
197	AT1G02650	AKBr1	A	-	-	-
198	AT1G02660	AKBr1	A	-	BraA08g035100.3C	BraA09g064940.3C
199	AT1G02670	AKBr1	A	-	-	-
200	AT1G02680	AKBr1	A	BraA10g001310.3C	BraA08g035090.3C	-
201	-	-	-	BraA10g001320.3C	-	-
202	-	-	-	-	-	-
203	-	-	-	BraA10g001330.3C	-	-
204	AT1G02690	AKBr1	A	BraA10g001340.3C	-	-
205	AT1G02700	AKBr1	A	-	-	-
206	AT1G02710	AKBr1	A	-	-	-
207	-	-	-	-	-	BraA09g064930.3C
208	AT1G02720	AKBr1	A	-	-	BraA09g064920.3C
209	AT1G02730	AKBr1	A	BraA10g001350.3C	-	-
210	AT1G02740	AKBr1	A	-	-	BraA09g064910.3C
211	AT1G02750	AKBr1	A	BraA10g001360.3C	-	BraA09g064900.3C
212	AT1G02770	AKBr1	A	-	BraA08g034710.3C	-
213	AT1G02780	AKBr1	A	BraA10g001370.3C	BraA08g035080.3C	BraA09g064890.3C
214	AT1G02790	AKBr1	A	BraA10g001380.3C	BraA08g035070.3C	BraA09g064880.3C
215	AT1G02800	AKBr1	A	-	-	BraA09g064870.3C
216	AT1G02810	AKBr1	A	-	BraA08g035060.3C	-
217	AT1G02813	AKBr1	A	BraA10g001390.3C	-	BraA09g064860.3C
218	AT1G02820	AKBr1	A	BraA10g001410.3C	-	-
219	AT1G02830	AKBr1	A	BraA10g001420.3C	-	BraA09g064850.3C
220	AT1G02840	AKBr1	A	-	-	-
221	AT1G02850	AKBr1	A	BraA10g001440.3C	-	-
222	AT1G02860	AKBr1	A	BraA10g001450.3C	-	-
223	AT1G02870	AKBr1	A	BraA10g001460.3C	-	-
224	-	-	-	BraA10g001470.3C	-	-
225	AT1G02880	AKBr1	A	-	BraA08g035050.3C	-
226	-	-	-	-	-	BraA09g064830.3C
227	AT1G02890	AKBr1	A	BraA10g001480.3C	-	BraA09g064820.3C
228	AT1G02900	AKBr1	A	BraA10g001500.3C	BraA08g035040.3C	-
229	AT1G02910	AKBr1	A	-	BraA08g035030.3C	-
230	AT1G02920	AKBr1	A	BraA10g001510.3C	BraA08g035020.3C	BraA09g064810.3C
231	AT1G02960	AKBr1	A	-	BraA08g035010.3C	-
232	AT1G02965	AKBr1	A	-	-	-
233	AT1G02970	AKBr1	A	-	BraA08g035000.3C	BraA09g064800.3C
234	AT1G02980	AKBr1	A	BraA10g001540.3C	-	BraA09g064790.3C
235	AT1G02990	AKBr1	A	BraA10g001560.3C	-	-
236	-	-	-	-	-	-
237	-	-	-	-	-	-
238	-	-	-	-	-	BraA09g064770.3C
239	-	-	-	-	-	BraA09g064760.3C
240	-	-	-	-	-	BraA09g064750.3C
241	-	-	-	-	-	BraA09g064730.3C
242	-	-	-	-	-	-
243	-	-	-	-	-	-
244	-	-	-	-	-	-
245	AT1G03000	AKBr1	A	-	-	BraA09g064710.3C
246	AT1G03010	AKBr1	A	BraA10g001590.3C	-	BraA09g064700.3C
247	AT1G03020	AKBr1	A	BraA10g001600.3C	-	BraA09g064690.3C
248	AT1G03022	AKBr1	A	-	-	-
249	AT1G03030	AKBr1	A	BraA10g001610.3C	-	-
250	AT1G03040	AKBr1	A	BraA10g001620.3C	-	-
251	-	-	-	-	-	BraA09g064680.3C
252	AT1G03050	AKBr1	A	BraA10g001630.3C	BraA08g034990.3C	BraA09g064670.3C
253	AT1G03055	AKBr1	A	-	-	BraA09g064660.3C
254	AT1G03060	AKBr1	A	BraA10g001640.3C	-	BraA09g064650.3C
255	-	-	-	BraA10g001650.3C	-	-
256	-	-	-	BraA10g001660.3C	-	-
257	AT1G03070	AKBr1	A	BraA10g001670.3C	-	-
258	AT1G03080	AKBr1	A	-	-	BraA09g064640.3C
259	AT1G03090	AKBr1	A	-	-	BraA09g064630.3C
260	AT1G03100	AKBr1	A	BraA10g001700.3C	-	-
261	AT1G03103	AKBr1	A	-	-	-
262	AT1G03106	AKBr1	A	-	-	-
263	AT1G03110	AKBr1	A	BraA10g001710.3C	BraA08g034980.3C	-
264	AT1G03120	AKBr1	A	BraA10g001720.3C	-	-
265	-	-	-	-	-	-
266	AT1G03130	AKBr1	A	-	-	-
267	AT1G03140	AKBr1	A	-	BraA08g034970.3C	BraA09g064620.3C
268	AT1G03150	AKBr1	A	BraA10g001730.3C	BraA08g034960.3C	-
269	AT1G03160	AKBr1	A	-	BraA08g034950.3C	-
270	AT1G03170	AKBr1	A	BraA10g001740.3C	BraA08g034940.3C	-
271	AT1G03180	AKBr1	A	-	-	-
272	AT1G03190	AKBr1	A	-	BraA08g034930.3C	-
273	AT1G03200	AKBr1	A	-	-	-
274	AT1G03210	AKBr1	A	BraA10g001750.3C	-	-
275	AT1G03220	AKBr1	A	-	BraA08g034910.3C	BraA09g064610.3C
276	-	-	-	-	-	-
277	AT1G03240	AKBr1	A	-	-	-
278	AT1G03250	AKBr1	A	BraA10g001760.3C	-	-
279	AT1G03260	AKBr1	A	-	-	BraA09g064600.3C
280	AT1G03270	AKBr1	A	BraA10g001770.3C	-	BraA09g064590.3C
281	AT1G03280	AKBr1	A	-	-	-
282	AT1G03290	AKBr1	A	BraA10g001780.3C	-	-
283	AT1G03300	AKBr1	A	-	-	-
284	-	-	-	-	BraA08g034900.3C	-
285	-	-	-	-	-	-
286	-	-	-	BraA10g001790.3C	-	-
287	-	-	-	-	-	-
288	-	-	-	BraA10g001800.3C	-	-
289	-	-	-	BraA10g001810.3C	-	-
290	AT1G03310	AKBr1	A	BraA10g001830.3C	BraA08g034890.3C	-
291	AT1G03320	AKBr1	A	BraA10g001840.3C	-	-
292	AT1G03330	AKBr1	A	BraA10g001850.3C	-	-
293	AT1G03340	AKBr1	A	BraA10g001860.3C	-	-
294	AT1G03350	AKBr1	A	BraA10g001870.3C	BraA08g034880.3C	-
295	AT1G03360	AKBr1	A	BraA10g001880.3C	BraA08g034870.3C	-
296	AT1G03370	AKBr1	A	-	-	-
297	AT1G03380	AKBr1	A	BraA10g001900.3C	-	-
298	AT1G03390	AKBr1	A	BraA10g001910.3C	-	-
299	AT1G03400	AKBr1	A	BraA10g001920.3C	-	-
300	AT1G03430	AKBr1	A	BraA10g001940.3C	-	-
301	AT1G03440	AKBr1	A	BraA10g001950.3C	BraA08g034860.3C	-
302	AT1G03445	AKBr1	A	-	-	-
303	AT1G03457	AKBr1	A	BraA10g001960.3C	-	-
304	AT1G03470	AKBr1	A	BraA10g001680.3C	-	BraA09g064580.3C
305	AT1G03475	AKBr1	A	BraA10g001980.3C	-	BraA09g064570.3C
306	-	-	-	BraA10g002000.3C	-	-
307	-	-	-	BraA10g002010.3C	-	-
308	AT1G03490	AKBr1	A	BraA10g001990.3C	-	-
309	-	-	-	BraA10g002040.3C	-	-
310	AT1G03495	AKBr1	A	-	-	-
311	AT1G03510	AKBr1	A	-	-	-
312	AT1G03520	AKBr1	A	BraA10g002050.3C	-	-
313	AT1G03530	AKBr1	A	-	-	-
314	AT1G03540	AKBr1	A	BraA10g002080.3C	BraA08g034840.3C	BraA09g064560.3C
315	AT1G03550	AKBr1	A	BraA10g002070.3C	BraA08g034830.3C	BraA09g064550.3C
316	AT1G03590	AKBr1	A	BraA10g002090.3C	BraA08g034820.3C	-
317	AT1G03600	AKBr1	A	BraA10g002100.3C	BraA08g034810.3C	-
318	AT1G03610	AKBr1	A	BraA10g002120.3C	BraA08g034800.3C	-
319	AT1G03620	AKBr1	A	BraA10g002130.3C	BraA08g034790.3C	-
320	AT1G03630	AKBr1	A	BraA10g002140.3C	BraA08g034780.3C	-
321	AT1G03650	AKBr1	A	-	-	BraA09g064540.3C
322	AT1G03660	AKBr1	A	-	-	-
323	AT1G03670	AKBr1	A	BraA10g002160.3C	-	-
324	-	-	-	-	-	-
325	-	-	-	BraA10g009710.3C	-	-
326	-	-	-	BraA10g009690.3C	-	-
327	-	-	-	BraA10g009680.3C	-	-
328	-	-	-	BraA10g009670.3C	-	-
329	-	-	-	BraA10g009660.3C	-	-
330	-	-	-	BraA10g009650.3C	-	-
331	AT1G03680	AKBr1	A	-	-	BraA09g064530.3C
332	AT1G03687	AKBr1	A	-	-	BraA09g064520.3C
333	-	-	-	-	-	-
334	-	-	-	-	-	-
335	-	-	-	BraA10g002170.3C	-	-
336	AT1G03700	AKBr1	A	BraA10g002180.3C	-	-
337	AT1G03710	AKBr1	A	BraA10g002190.3C	-	-
338	AT1G03720	AKBr1	A	BraA10g002230.3C	-	-
339	AT1G03730	AKBr1	A	-	-	BraA09g064510.3C
340	AT1G03740	AKBr1	A	BraA10g002240.3C	-	-
341	AT1G03750	AKBr1	A	-	-	BraA09g064490.3C
342	AT1G03760	AKBr1	A	BraA10g002250.3C	BraA08g034700.3C	-
343	AT1G03770	AKBr1	A	BraA10g002260.3C	-	-
344	-	-	-	-	-	BraA09g064480.3C
345	AT1G03780	AKBr1	A	BraA10g002270.3C	-	BraA09g064470.3C
346	AT1G03790	AKBr1	A	BraA10g002280.3C	BraA08g034690.3C	-
347	-	-	-	-	-	-
348	AT1G03800	AKBr1	A	-	-	-
349	-	-	-	BraA10g002290.3C	-	-
350	AT1G03810	AKBr1	A	BraA10g002320.3C	-	-
351	AT1G03820	AKBr1	A	BraA10g002330.3C	BraA08g034680.3C	-
352	-	-	-	BraA10g002340.3C	-	-
353	AT1G03830	AKBr1	A	-	BraA08g034660.3C	-
354	AT1G03840	AKBr1	A	BraA10g002350.3C	-	BraA09g064460.3C
355	AT1G03850	AKBr1	A	BraA10g002370.3C	BraA08g034650.3C	BraA09g064450.3C
356	AT1G03860	AKBr1	A	BraA10g002380.3C	BraA08g034640.3C	BraA09g064440.3C
357	AT1G03870	AKBr1	A	BraA10g002390.3C	-	-
358	AT1G03880	AKBr1	A	BraA10g002400.3C	-	BraA09g064430.3C
359	-	-	-	BraA10g002410.3C	-	-
360	-	-	-	-	BraA08g034630.3C	-
361	AT1G03900	AKBr1	A	BraA10g002420.3C	BraA08g034620.3C	-
362	AT1G03905	AKBr1	A	-	BraA08g034610.3C	-
363	AT1G03910	AKBr1	A	BraA10g002430.3C	-	BraA09g064420.3C
364	AT1G03920	AKBr1	A	BraA10g002440.3C	-	-
365	AT1G03930	AKBr1	A	-	-	-
366	AT1G03940	AKBr1	A	-	BraA08g034600.3C	-
367	AT1G03950	AKBr1	A	BraA10g002460.3C	BraA08g034570.3C	-
368	AT1G03960	AKBr1	A	-	BraA08g034580.3C	-
369	AT1G03970	AKBr1	A	BraA10g002470.3C	-	-
370	AT1G03980	AKBr1	A	-	-	BraA09g064410.3C
371	AT1G03982	AKBr1	A	BraA10g002480.3C	-	BraA09g064400.3C
372	AT1G03990	AKBr1	A	BraA10g002490.3C	-	-
373	AT1G04000	AKBr1	A	BraA10g002500.3C	-	BraA09g064390.3C
374	AT1G04010	AKBr1	A	BraA10g002510.3C	-	BraA09g064380.3C
375	AT1G04020	AKBr1	A	-	-	BraA09g064360.3C
376	AT1G04030	AKBr1	A	-	-	-
377	AT1G04040	AKBr1	A	-	BraA08g034560.3C	BraA09g064350.3C
378	AT1G04050	AKBr1	A	-	-	-
379	AT1G04070	AKBr1	A	BraA10g002520.3C	-	-
380	AT1G04080	AKBr1	A	BraA10g002530.3C	BraA08g034550.3C	-
381	AT1G04090	AKBr1	A	BraA10g002540.3C	-	-
382	AT1G04100	AKBr1	A	-	-	-
383	AT1G04110	AKBr1	A	BraA10g002550.3C	-	-
384	AT1G04120	AKBr1	A	BraA10g002580.3C	-	-
385	-	-	-	-	-	BraA09g064340.3C
386	AT1G04130	AKBr1	A	-	-	BraA09g064330.3C
387	AT1G04140	AKBr1	A	-	BraA08g034540.3C	BraA09g064320.3C
388	AT1G04150	AKBr1	A	-	-	BraA09g064310.3C
389	AT1G04160	AKBr1	A	-	-	BraA09g064300.3C
390	AT1G04170	AKBr1	A	BraA10g002590.3C	BraA08g034510.3C	BraA09g064290.3C
391	AT1G04171	AKBr1	A	-	-	-
392	AT1G04180	AKBr1	A	BraA10g002610.3C	-	BraA09g064280.3C
393	-	-	-	-	-	-
394	AT1G04190	AKBr1	A	-	BraA08g034500.3C	-
395	AT1G04200	AKBr1	A	BraA10g002630.3C	BraA08g034490.3C	-
396	AT1G04210	AKBr1	A	BraA10g002640.3C	-	BraA09g064270.3C
397	AT1G04220	AKBr1	A	BraA10g002650.3C	BraA08g034480.3C	-
398	AT1G04230	AKBr1	A	-	-	-
399	AT1G04240	AKBr1	A	BraA10g002660.3C	BraA08g034470.3C	BraA09g064250.3C
400	AT1G04260	AKBr1	A	-	BraA08g034460.3C	-
401	AT1G04270	AKBr1	A	BraA10g002680.3C	-	BraA09g064240.3C
402	AT1G04280	AKBr1	A	BraA10g002690.3C	BraA08g034450.3C	-
403	AT1G04290	AKBr1	A	BraA10g002700.3C	BraA08g034440.3C	-
404	AT1G04300	AKBr1	A	BraA10g002710.3C	BraA08g034430.3C	BraA09g064230.3C
405	AT1G04310	AKBr1	A	BraA10g002720.3C	-	-
406	AT1G04330	AKBr1	A	BraA10g002730.3C	-	BraA09g064220.3C
407	-	-	-	-	-	BraA09g064210.3C
408	AT1G04340	AKBr1	A	BraA10g002740.3C	BraA08g034420.3C	-
409	AT1G04350	AKBr1	A	BraA10g002750.3C	-	BraA09g064200.3C
410	AT1G04360	AKBr1	A	BraA10g002770.3C	-	BraA09g064190.3C
411	-	-	-	-	-	-
412	-	-	-	BraA10g002780.3C	-	-
413	AT1G04370	AKBr1	A	BraA10g002790.3C	-	BraA09g064180.3C
414	AT1G04380	AKBr1	A	BraA10g002800.3C	BraA08g034400.3C	-
415	AT1G04390	AKBr1	A	BraA10g002810.3C	-	-
416	AT1G04400	AKBr1	A	BraA10g002820.3C	BraA08g034390.3C	-
417	AT1G04410	AKBr1	A	BraA10g002830.3C	BraA08g034380.3C	-
418	AT1G04420	AKBr1	A	BraA10g002840.3C	-	-
419	AT1G04430	AKBr1	A	BraA10g002850.3C	BraA08g034370.3C	-
420	AT1G04440	AKBr1	A	BraA10g002860.3C	-	-
421	AT1G04445	AKBr1	A	-	BraA08g034360.3C	BraA09g064140.3C
422	AT1G04450	AKBr1	A	-	BraA08g034350.3C	BraA09g064130.3C
423	AT1G04470	AKBr1	A	BraA10g002870.3C	-	BraA09g064120.3C
424	AT1G04480	AKBr1	A	BraA10g002880.3C	BraA08g034340.3C	BraA09g064110.3C
425	-	-	-	-	-	BraA09g064100.3C
426	AT1G04490	AKBr1	A	BraA10g002890.3C	-	-
427	AT1G04500	AKBr1	A	BraA10g002910.3C	BraA08g034330.3C	-
428	AT1G04501	AKBr1	A	-	-	-
429	AT1G04510	AKBr1	A	BraA10g002920.3C	BraA08g034320.3C	-
430	AT1G04520	AKBr1	A	BraA10g002930.3C	-	-
431	AT1G04530	AKBr1	A	BraA10g002940.3C	-	-
432	AT1G04540	AKBr1	A	BraA10g002960.3C	-	BraA09g064090.3C
433	AT1G04550	AKBr1	A	BraA10g002970.3C	-	BraA09g064080.3C
434	AT1G04555	AKBr1	A	BraA10g002980.3C	-	-
435	AT1G04560	AKBr1	A	BraA10g002990.3C	-	BraA09g064070.3C
436	AT1G04570	AKBr1	A	BraA10g003000.3C	-	-
437	AT1G04580	AKBr1	A	BraA10g003010.3C	-	-
438	AT1G04590	AKBr1	A	BraA10g003020.3C	-	BraA09g064060.3C
439	-	-	-	-	-	-
440	-	-	-	-	-	-
441	AT1G04600	AKBr1	A	-	BraA08g034300.3C	-
442	-	-	-	-	-	BraA09g064050.3C
443	AT1G04610	AKBr1	A	BraA10g003030.3C	-	BraA09g064040.3C
444	AT1G04620	AKBr1	A	BraA10g003040.3C	-	-
445	AT1G04625	AKBr1	A	-	-	-
446	AT1G04630	AKBr1	A	-	BraA08g034290.3C	BraA09g064030.3C
447	AT1G04635	AKBr1	A	-	-	-
448	AT1G04640	AKBr1	A	BraA10g003050.3C	BraA08g034260.3C	-
449	AT1G04645	AKBr1	A	-	-	-
450	AT1G04650	AKBr1	A	BraA10g003060.3C	BraA08g034240.3C	-
451	AT1G04660	AKBr1	A	-	BraA08g034230.3C	BraA09g064020.3C
452	-	-	-	BraA10g003070.3C	-	-
453	AT1G04670	AKBr1	A	BraA10g003080.3C	-	BraA09g064010.3C
454	AT1G04680	AKBr1	A	BraA10g003090.3C	BraA08g034220.3C	BraA09g064000.3C
455	AT1G04684	AKBr1	A	-	-	-
456	AT1G04690	AKBr1	A	BraA10g003110.3C	BraA08g034210.3C	-
457	AT1G04700	AKBr1	A	BraA10g003120.3C	-	-
458	-	-	-	-	BraA08g034200.3C	-
459	AT1G04710	AKBr1	A	-	BraA08g034190.3C	-
460	AT1G04730	AKBr1	A	BraA10g003130.3C	BraA08g034180.3C	-
461	AT1G04750	AKBr1	A	BraA10g003140.3C	BraA08g034170.3C	BraA09g063990.3C
462	AT1G04770	AKBr1	A	BraA10g003150.3C	BraA08g034160.3C	-
463	AT1G04778	AKBr1	A	-	-	-
464	-	-	-	BraA10g003170.3C	-	-
465	AT1G04780	AKBr1	A	BraA10g003180.3C	BraA08g034150.3C	-
466	AT1G04790	AKBr1	A	BraA10g003190.3C	-	-
467	-	-	-	-	-	-
468	AT1G04800	AKBr1	A	-	-	-
469	AT1G04810	AKBr1	A	-	-	-
470	AT1G04820	AKBr1	A	-	-	-
471	AT1G04830	AKBr1	A	BraA10g003200.3C	BraA08g034140.3C	-
472	AT1G04840	AKBr1	A	BraA10g003270.3C	-	-
473	AT1G04850	AKBr1	A	-	BraA08g034130.3C	-
474	AT1G04860	AKBr1	A	-	BraA08g034120.3C	BraA09g063980.3C
475	AT1G04870	AKBr1	A	-	-	-
476	AT1G04880	AKBr1	A	BraA10g003280.3C	BraA08g034110.3C	BraA09g063970.3C
477	-	-	-	BraA10g003290.3C	-	-
478	-	-	-	-	-	BraA09g063960.3C
479	AT1G04890	AKBr1	A	BraA10g003300.3C	-	-
480	-	-	-	BraA10g003310.3C	-	-
481	AT1G04900	AKBr1	A	BraA10g003320.3C	-	-
482	-	-	-	-	-	BraA09g063940.3C
483	AT1G04910	AKBr1	A	BraA10g003330.3C	-	BraA09g063930.3C
484	AT1G04920	AKBr1	A	BraA10g003340.3C	-	-
485	-	-	-	-	-	-
486	AT1G04930	AKBr1	A	BraA10g003350.3C	-	-
487	AT1G04940	AKBr1	A	BraA10g003360.3C	-	-
488	AT1G04945	AKBr1	A	-	BraA08g034080.3C	-
489	AT1G04950	AKBr1	A	BraA10g003370.3C	BraA08g034070.3C	-
490	AT1G04960	AKBr1	A	BraA10g003380.3C	-	-
491	-	-	-	BraA10g003390.3C	-	-
492	AT1G04970	AKBr1	A	BraA10g003400.3C	-	-
493	-	-	-	-	-	-
494	-	-	-	BraA10g003410.3C	-	-
495	-	-	-	BraA10g003420.3C	-	-
496	AT1G04980	AKBr1	A	BraA10g003430.3C	-	-
497	AT1G04985	AKBr1	A	-	BraA08g034060.3C	-
498	AT1G04990	AKBr1	A	BraA10g003440.3C	-	-
499	-	-	-	-	-	-
500	AT1G05000	AKBr1	A	BraA10g003460.3C	-	-
501	AT1G05010	AKBr1	A	BraA10g003470.3C	-	-
502	AT1G05020	AKBr1	A	BraA10g003480.3C	BraA08g034050.3C	-
503	AT1G05030	AKBr1	A	-	-	-
504	AT1G05040	AKBr1	A	BraA10g003520.3C	-	-
505	-	-	-	-	BraA08g034010.3C	-
506	AT1G05055	AKBr1	A	-	BraA08g033990.3C	-
507	AT1G05060	AKBr1	A	-	-	-
508	-	-	-	-	-	BraA09g063900.3C
509	-	-	-	BraA10g003490.3C	-	-
510	AT1G05065	AKBr1	A	-	-	BraA09g063890.3C
511	AT1G05070	AKBr1	A	BraA10g003540.3C	-	-
512	-	-	-	BraA10g003210.3C	-	-
513	-	-	-	BraA10g003240.3C	-	-
514	AT1G05080	AKBr1	A	-	-	-
515	-	-	-	BraA10g003250.3C	-	-
516	AT1G05085	AKBr1	A	-	-	-
517	AT1G05090	AKBr1	A	BraA10g003550.3C	BraA08g033980.3C	-
518	AT1G05100	AKBr1	A	BraA10g003560.3C	-	-
519	AT1G05120	AKBr1	A	BraA10g003570.3C	BraA08g033970.3C	-
520	AT1G05136	AKBr1	A	-	-	-
521	-	-	-	BraA10g003590.3C	-	-
522	AT1G05140	AKBr1	A	BraA10g003600.3C	-	-
523	-	-	-	BraA10g003610.3C	-	-
524	AT1G05150	AKBr1	A	BraA10g003620.3C	-	-
525	AT1G05160	AKBr1	A	BraA10g003630.3C	-	-
526	AT1G05170	AKBr1	A	BraA10g003640.3C	-	-
527	-	-	-	-	-	BraA09g063880.3C
528	AT1G05180	AKBr1	A	BraA10g003660.3C	BraA08g033960.3C	BraA09g063870.3C
529	AT1G05190	AKBr1	A	BraA10g003670.3C	-	BraA09g063860.3C
530	AT1G05200	AKBr1	A	BraA10g003680.3C	-	BraA09g063850.3C
531	AT1G05205	AKBr1	A	BraA10g003690.3C	-	-
532	AT1G05210	AKBr1	A	BraA10g003700.3C	BraA08g033950.3C	-
533	AT1G05230	AKBr1	A	BraA10g003710.3C	-	BraA09g063840.3C
534	AT1G05240	AKBr1	A	BraA10g003720.3C	BraA08g033920.3C	BraA09g063800.3C
535	AT1G05270	AKBr1	A	BraA10g003750.3C	BraA08g033910.3C	BraA09g063780.3C
536	-	-	-	BraA10g003770.3C	-	-
537	-	-	-	BraA10g003780.3C	-	-
538	-	-	-	BraA10g003790.3C	-	-
539	-	-	-	BraA10g003810.3C	-	-
540	AT1G05280	AKBr1	A	BraA10g003800.3C	BraA08g033890.3C	BraA09g063770.3C
541	AT1G05290	AKBr1	A	BraA10g003880.3C	-	BraA09g063760.3C
542	-	-	-	-	-	-
543	AT1G05291	AKBr1	A	BraA10g003580.3C	-	-
544	AT1G05300	AKBr1	A	BraA10g003920.3C	-	-
545	-	-	-	-	-	BraA09g063750.3C
546	AT1G05310	AKBr1	A	BraA10g003940.3C	-	BraA09g063740.3C
547	AT1G05320	AKBr1	A	BraA10g003950.3C	-	BraA09g063730.3C
548	AT1G05330	AKBr1	A	BraA10g003960.3C	-	-
549	-	-	-	BraA10g003970.3C	-	-
550	AT1G05340	AKBr1	A	-	-	-
551	AT1G05350	AKBr1	A	BraA10g003980.3C	-	BraA09g063720.3C
552	AT1G05360	AKBr1	A	-	-	BraA09g063710.3C
553	AT1G05370	AKBr1	A	BraA10g004000.3C	-	BraA09g063700.3C
554	AT1G05380	AKBr1	A	BraA10g004030.3C	-	-
555	AT1G05385	AKBr1	A	BraA10g004040.3C	-	-
556	AT1G05400	AKBr1	A	-	-	-
557	AT1G05410	AKBr1	A	BraA10g004070.3C	-	-
558	AT1G05420	AKBr1	A	BraA10g004060.3C	-	BraA09g063690.3C
559	AT1G05430	AKBr1	A	BraA10g004080.3C	-	-
560	AT1G05440	AKBr1	A	BraA10g004090.3C	-	BraA09g063680.3C
561	-	-	-	BraA10g004100.3C	-	-
562	AT1G05450	AKBr1	A	BraA10g004110.3C	-	BraA09g063670.3C
563	AT1G05460	AKBr1	A	BraA10g004120.3C	-	-
564	AT1G05470	AKBr1	A	BraA10g004130.3C	BraA08g033880.3C	-
565	-	-	-	BraA10g004140.3C	-	-
566	AT1G05490	AKBr1	A	BraA10g004150.3C	-	-
567	AT1G05500	AKBr1	A	BraA10g004160.3C	BraA08g033870.3C	-
568	AT1G05510	AKBr1	A	BraA10g004170.3C	-	-
569	AT1G05520	AKBr1	A	-	BraA08g033860.3C	-
570	AT1G05530	AKBr1	A	-	-	-
571	AT1G05540	AKBr1	A	BraA10g004190.3C	BraA08g033840.3C	-
572	AT1G05560	AKBr1	A	BraA10g004210.3C	-	-
573	AT1G05570	AKBr1	A	BraA10g004220.3C	-	-
574	AT1G05575	AKBr1	A	BraA10g004230.3C	-	-
575	-	-	-	BraA10g004240.3C	-	-
576	-	-	-	-	-	-
577	-	-	-	BraA10g004250.3C	-	-
578	AT1G05577	AKBr1	A	BraA10g004260.3C	-	BraA09g063650.3C
579	AT1G05580	AKBr1	A	BraA10g004270.3C	-	-
580	AT1G05590	AKBr1	A	-	-	BraA09g063640.3C
581	AT1G05600	AKBr1	A	BraA10g004280.3C	-	-
582	AT1G05610	AKBr1	A	BraA10g004290.3C	-	-
583	AT1G05615	AKBr1	A	-	-	-
584	AT1G05620	AKBr1	A	-	BraA08g033830.3C	BraA09g063620.3C
585	-	-	-	-	-	BraA09g063600.3C
586	AT1G05630	AKBr1	A	BraA10g004310.3C	BraA08g033820.3C	BraA09g063590.3C
587	AT1G05640	AKBr1	A	-	BraA08g033810.3C	-
588	AT1G05650	AKBr1	A	BraA10g004320.3C	-	-
589	AT1G05670	AKBr1	A	BraA10g004330.3C	BraA08g033800.3C	-
590	-	-	-	BraA10g004340.3C	-	-
591	AT1G05690	AKBr1	A	-	BraA08g033790.3C	-
592	AT1G05700	AKBr1	A	BraA10g004350.3C	BraA08g034090.3C	-
593	AT1G05710	AKBr1	A	BraA10g004360.3C	-	-
594	-	-	-	-	BraA08g033760.3C	-
595	AT1G05720	AKBr1	A	-	BraA08g033750.3C	BraA09g063580.3C
596	AT1G05730	AKBr1	A	-	-	BraA09g063570.3C
597	AT1G05750	AKBr1	A	-	BraA08g033740.3C	-
598	AT1G05760	AKBr1	A	BraA10g004370.3C	-	-
599	AT1G05780	AKBr1	A	-	-	-
600	AT1G05785	AKBr1	A	BraA10g004380.3C	-	-
601	AT1G05790	AKBr1	A	BraA10g004390.3C	BraA08g033730.3C	-
602	AT1G05800	AKBr1	A	BraA10g004400.3C	-	-
603	-	-	-	BraA10g004410.3C	-	-
604	AT1G05805	AKBr1	A	BraA10g004420.3C	-	-
605	AT1G05810	AKBr1	A	-	-	BraA09g063560.3C
606	AT1G05820	AKBr1	A	-	-	-
607	AT1G05830	AKBr1	A	-	-	-
608	AT1G05835	AKBr1	A	-	BraA08g033720.3C	-
609	AT1G05840	AKBr1	A	-	-	BraA09g063540.3C
610	AT1G05850	AKBr1	A	BraA10g004430.3C	BraA08g033710.3C	-
611	AT1G05860	AKBr1	A	BraA10g004440.3C	BraA08g033700.3C	-
612	AT1G05870	AKBr1	A	BraA10g004450.3C	-	BraA09g063530.3C
613	AT1G05880	AKBr1	A	BraA10g004460.3C	BraA08g033690.3C	-
614	-	-	-	BraA10g004470.3C	-	-
615	AT1G05894	AKBr1	A	-	BraA08g033680.3C	-
616	AT1G05900	AKBr1	A	-	-	BraA09g063520.3C
617	-	-	-	-	-	-
618	-	-	-	BraA10g004510.3C	-	-
619	AT1G05910	AKBr1	A	BraA10g004520.3C	-	BraA09g063510.3C
620	AT1G05920	AKBr1	A	BraA10g004530.3C	-	-
621	AT1G05925	AKBr1	A	-	-	-
622	AT1G05940	AKBr1	A	-	-	-
623	AT1G05950	AKBr1	A	-	-	BraA09g063480.3C
624	AT1G05960	AKBr1	A	BraA10g004540.3C	BraA08g033670.3C	BraA09g063470.3C
625	AT1G05970	AKBr1	A	-	-	-
626	AT1G05990	AKBr1	A	-	BraA08g033660.3C	BraA09g063460.3C
627	AT1G06000	AKBr1	A	-	-	-
628	AT1G06010	AKBr1	A	-	BraA08g033650.3C	BraA09g063450.3C
629	AT1G06020	AKBr1	A	BraA10g004550.3C	BraA08g033640.3C	BraA09g063440.3C
630	AT1G06040	AKBr1	A	-	BraA08g033630.3C	BraA09g063430.3C
631	-	-	-	-	-	BraA09g062500.3C
632	AT1G06050	AKBr1	A	BraA10g004560.3C	-	-
633	AT1G06060	AKBr1	A	-	BraA08g033620.3C	-
634	AT1G06070	AKBr1	A	BraA10g004570.3C	BraA08g033610.3C	-
635	AT1G06080	AKBr1	A	BraA10g004580.3C	BraA08g033600.3C	BraA09g063390.3C
636	AT1G06110	AKBr1	A	BraA10g004600.3C	BraA08g033590.3C	-
637	AT1G06130	AKBr1	A	-	-	BraA09g063380.3C
638	AT1G06135	AKBr1	A	BraA10g004610.3C	-	-
639	AT1G06137	AKBr1	A	-	-	BraA09g063370.3C
640	AT1G06140	AKBr1	A	BraA10g004620.3C	-	BraA09g063360.3C
641	AT1G06150	AKBr1	A	-	-	-
642	AT1G06149	AKBr1	A	-	-	-
643	AT1G06148	AKBr1	A	-	-	-
644	-	-	-	-	-	-
645	AT1G06160	AKBr1	A	BraA10g004630.3C	-	BraA09g063350.3C
646	-	-	-	-	-	-
647	AT1G06170	AKBr1	A	BraA10g004710.3C	-	BraA09g063340.3C
648	AT1G06180	AKBr1	A	BraA10g004720.3C	-	-
649	AT1G06190	AKBr1	A	BraA10g004730.3C	-	-
650	AT1G06200	AKBr1	A	BraA10g004740.3C	BraA08g033580.3C	-
651	AT1G06210	AKBr1	A	BraA10g004750.3C	BraA08g033570.3C	BraA09g063330.3C
652	AT1G06220	AKBr1	A	-	BraA08g033560.3C	-
653	AT1G06225	AKBr1	A	BraA10g004760.3C	-	-
654	AT1G06230	AKBr1	A	BraA10g004780.3C	BraA08g033550.3C	BraA09g063320.3C
655	AT1G06240	AKBr1	A	-	BraA08g033540.3C	-
656	AT1G06250	AKBr1	A	BraA10g004790.3C	BraA08g033530.3C	-
657	AT1G06260	AKBr1	A	BraA10g004800.3C	BraA08g033520.3C	-
658	AT1G06270	AKBr1	A	BraA10g004810.3C	-	-
659	-	-	-	BraA10g004830.3C	-	-
660	-	-	-	BraA10g004840.3C	-	-
661	AT1G06280	AKBr1	A	-	BraA08g033510.3C	BraA09g063300.3C
662	AT1G06290	AKBr1	A	BraA10g004850.3C	-	-
663	AT1G06320	AKBr1	A	-	BraA08g033500.3C	-
664	AT1G06330	AKBr1	A	-	-	BraA09g063280.3C
665	AT1G06340	AKBr1	A	-	-	BraA09g063270.3C
666	AT1G06350	AKBr1	A	BraA10g004870.3C	BraA08g033480.3C	-
667	AT1G06380	AKBr1	A	-	-	BraA09g063260.3C
668	AT1G06390	AKBr1	A	-	-	-
669	-	-	-	-	-	-
670	AT1G06400	AKBr1	A	-	-	BraA09g063250.3C
671	AT1G06410	AKBr1	A	BraA10g004940.3C	BraA08g033470.3C	-
672	AT1G06420	AKBr1	A	BraA10g004980.3C	-	BraA09g063240.3C
673	AT1G06430	AKBr1	A	BraA10g004990.3C	BraA08g033460.3C	-
674	AT1G06440	AKBr1	A	BraA10g005000.3C	-	-
675	-	-	-	-	-	BraA09g063230.3C
676	AT1G06450	AKBr1	A	-	-	BraA09g063220.3C
677	-	-	-	-	-	BraA09g063210.3C
678	-	-	-	-	-	BraA09g063200.3C
679	AT1G06460	AKBr1	A	BraA10g005010.3C	BraA08g033450.3C	-
680	AT1G06470	AKBr1	A	BraA10g005020.3C	BraA08g033440.3C	-
681	AT1G06475	AKBr1	A	-	-	-
682	-	-	-	-	-	BraA09g063170.3C
683	AT1G06490	AKBr1	A	BraA10g005030.3C	-	BraA09g063160.3C
684	AT1G06500	AKBr1	A	-	-	-
685	AT1G06515	AKBr1	A	-	-	BraA09g063150.3C
686	AT1G06510	AKBr1	A	BraA10g005040.3C	-	-
687	AT1G06520	AKBr1	A	BraA10g005050.3C	-	-
688	AT1G06530	AKBr1	A	BraA10g005080.3C	-	-
689	AT1G06540	AKBr1	A	BraA10g005090.3C	-	-
690	AT1G06550	AKBr1	A	-	BraA08g033420.3C	-
691	AT1G06560	AKBr1	A	BraA10g005100.3C	BraA08g033410.3C	-
692	AT1G06570	AKBr1	A	BraA10g005110.3C	-	BraA09g063140.3C
693	AT1G06580	AKBr1	A	-	-	-
694	AT1G06590	AKBr1	A	BraA10g005120.3C	-	BraA09g063120.3C
695	AT1G06620	AKBr1	A	BraA10g004480.3C	-	-
696	AT1G06630	AKBr1	A	-	-	-
697	AT1G06660	AKBr1	A	BraA10g005160.3C	BraA08g033400.3C	-
698	AT1G06670	AKBr1	A	-	-	-
699	-	-	-	-	-	BraA09g063050.3C
700	-	-	-	BraA10g005180.3C	-	-
701	-	-	-	BraA10g005170.3C	-	-
702	-	-	-	BraA10g005190.3C	-	-
703	AT1G06680	AKBr1	A	BraA10g005210.3C	BraA08g033390.3C	BraA09g063040.3C
704	AT1G06690	AKBr1	A	-	BraA08g033380.3C	-
705	AT1G06700	AKBr1	A	BraA10g005220.3C	-	-
706	AT1G06710	AKBr1	A	-	-	-
707	AT1G06720	AKBr1	A	BraA10g005230.3C	-	BraA09g063020.3C
708	AT1G06730	AKBr1	A	BraA10g005240.3C	-	-
709	AT1G06750	AKBr1	A	-	-	BraA09g063000.3C
710	AT1G06760	AKBr1	A	BraA10g005250.3C	-	-
711	AT1G06770	AKBr1	A	BraA10g005260.3C	-	-
712	-	-	-	BraA10g005280.3C	-	-
713	-	-	-	-	-	-
714	AT1G06780	AKBr1	A	BraA10g005290.3C	-	BraA09g062990.3C
715	AT1G06790	AKBr1	A	-	BraA08g033370.3C	BraA09g062980.3C
716	-	-	-	BraA10g005300.3C	-	-
717	AT1G06800	AKBr1	A	BraA10g005310.3C	-	-
718	AT1G06810	AKBr1	A	-	-	-
719	AT1G06820	AKBr1	A	-	-	BraA09g062970.3C
720	AT1G06830	AKBr1	A	BraA10g005320.3C	-	BraA09g062960.3C
721	AT1G06840	AKBr1	A	BraA10g005330.3C	-	-
722	AT1G06850	AKBr1	A	BraA10g005340.3C	BraA08g033360.3C	BraA09g062950.3C
723	AT1G06870	AKBr1	A	BraA10g005350.3C	-	BraA09g062940.3C
724	AT1G06890	AKBr1	A	BraA10g005360.3C	BraA08g033350.3C	BraA09g062870.3C
725	AT1G06900	AKBr1	A	BraA10g005370.3C	BraA08g033340.3C	BraA09g062860.3C
726	AT1G06910	AKBr1	A	-	-	BraA09g062850.3C
727	AT1G06920	AKBr1	A	-	-	BraA09g062840.3C
728	AT1G06923	AKBr1	A	-	-	BraA09g062830.3C
729	AT1G06925	AKBr1	A	-	-	-
730	AT1G06930	AKBr1	A	BraA10g005380.3C	-	BraA09g062820.3C
731	AT1G06950	AKBr1	A	BraA10g005390.3C	BraA08g033330.3C	-
732	-	-	-	-	-	-
733	AT1G06960	AKBr1	A	-	-	-
734	AT1G06970	AKBr1	A	-	BraA08g033320.3C	BraA09g062810.3C
735	AT1G06980	AKBr1	A	BraA10g005400.3C	BraA08g033310.3C	BraA09g062800.3C
736	AT1G06990	AKBr1	A	BraA10g005430.3C	-	BraA09g062790.3C
737	AT1G07000	AKBr1	A	BraA10g005460.3C	-	-
738	AT1G07010	AKBr1	A	BraA10g005470.3C	-	-
739	AT1G07020	AKBr1	A	-	-	-
740	AT1G07025	AKBr1	A	BraA10g005480.3C	-	-
741	-	-	-	BraA10g005490.3C	-	-
742	AT1G07040	AKBr1	A	BraA10g005500.3C	-	-
743	AT1G07050	AKBr1	A	BraA10g005510.3C	-	-
744	AT1G07060	AKBr1	A	BraA10g005520.3C	-	-
745	AT1G07070	AKBr1	A	-	-	-
746	AT1G07080	AKBr1	A	BraA10g005530.3C	BraA08g033300.3C	BraA09g062780.3C
747	AT1G07090	AKBr1	A	-	-	BraA09g062770.3C
748	AT1G07110	AKBr1	A	BraA10g005540.3C	BraA08g033290.3C	BraA09g062760.3C
749	AT1G07120	AKBr1	A	-	BraA08g033270.3C	-
750	AT1G07130	AKBr1	A	-	BraA08g033260.3C	-
751	AT1G07135	AKBr1	A	BraA10g005560.3C	-	BraA09g062750.3C
752	-	-	-	-	BraA08g033250.3C	-
753	AT1G07140	AKBr1	A	BraA10g005570.3C	BraA08g033240.3C	BraA09g062740.3C
754	AT1G07150	AKBr1	A	BraA10g005590.3C	-	-
755	-	-	-	BraA10g005580.3C	-	-
756	AT1G07160	AKBr1	A	-	-	-
757	-	-	-	BraA10g004930.3C	-	-
758	-	-	-	BraA10g005640.3C	-	-
759	AT1G07170	AKBr1	A	BraA10g005660.3C	-	-
760	AT1G07175	AKBr1	A	-	-	-
761	AT1G07180	AKBr1	A	BraA10g005670.3C	BraA08g033230.3C	-
762	AT1G07190	AKBr1	A	-	-	-
763	AT1G07200	AKBr1	A	BraA10g005680.3C	-	BraA09g062730.3C
764	AT1G07210	AKBr1	A	BraA10g005690.3C	-	BraA09g062720.3C
765	AT1G07220	AKBr1	A	BraA10g005700.3C	-	BraA09g062710.3C
766	AT1G07230	AKBr1	A	BraA10g005710.3C	-	-
767	-	-	-	BraA10g005720.3C	-	-
768	AT1G07240	AKBr1	A	BraA10g005730.3C	-	BraA09g062700.3C
769	AT1G07270	AKBr1	A	BraA10g005750.3C	-	-
770	-	-	-	-	-	-
771	-	-	-	-	-	BraA09g062670.3C
772	-	-	-	-	-	BraA09g062660.3C
773	-	-	-	-	-	-
774	-	-	-	-	-	-
775	AT1G07280	AKBr1	A	BraA10g005770.3C	-	BraA09g062640.3C
776	AT1G07290	AKBr1	A	BraA10g005780.3C	-	BraA09g062630.3C
777	AT1G07300	AKBr1	A	BraA10g005800.3C	-	BraA09g062620.3C
778	AT1G07310	AKBr1	A	BraA10g005810.3C	-	BraA09g062610.3C
779	AT1G07320	AKBr1	A	BraA10g005820.3C	-	-
780	AT1G07330	AKBr1	A	-	BraA08g033220.3C	-
781	AT1G07340	AKBr1	A	BraA10g005850.3C	BraA08g033210.3C	-
782	AT1G07350	AKBr1	A	BraA10g005860.3C	-	-
783	AT1G07360	AKBr1	A	-	BraA08g033200.3C	-
784	AT1G07370	AKBr1	A	-	-	BraA09g062600.3C
785	AT1G07380	AKBr1	A	BraA10g005870.3C	BraA08g033190.3C	-
786	AT1G07390	AKBr1	A	-	-	BraA09g062580.3C
787	AT1G07400	AKBr1	A	-	-	-
788	AT1G07410	AKBr1	A	BraA10g005890.3C	-	BraA09g062560.3C
789	AT1G07420	AKBr1	A	BraA10g005900.3C	BraA08g033180.3C	BraA09g062550.3C
790	AT1G07430	AKBr1	A	BraA10g005910.3C	-	BraA09g062540.3C
791	AT1G07440	AKBr1	A	BraA10g005920.3C	BraA08g033160.3C	BraA09g062530.3C
792	AT1G07460	AKBr1	A	-	BraA08g033170.3C	BraA09g062520.3C
793	AT1G07470	AKBr1	A	-	BraA08g033150.3C	-
794	AT1G07473	AKBr1	A	-	BraA08g033140.3C	-
795	AT1G07480	AKBr1	A	BraA10g005930.3C	-	BraA09g062510.3C
796	AT1G07485	AKBr1	A	BraA10g005940.3C	BraA08g033130.3C	-
797	AT1G07490	AKBr1	A	-	-	BraA09g062490.3C
798	AT1G07500	AKBr1	A	-	-	-
799	AT1G07510	AKBr1	A	-	-	BraA09g062480.3C
800	-	-	-	-	-	-
801	-	-	-	-	BraA08g033120.3C	-
802	-	-	-	BraA10g005950.3C	-	-
803	AT1G07520	AKBr1	A	BraA10g005960.3C	BraA08g033110.3C	BraA09g062460.3C
804	-	-	-	-	-	BraA09g062450.3C
805	AT1G07540	AKBr1	A	BraA10g005970.3C	BraA08g033100.3C	-
806	-	-	-	BraA10g005980.3C	-	-
807	-	-	-	-	BraA08g033090.3C	-
808	AT1G07550	AKBr1	A	BraA10g005990.3C	BraA08g033080.3C	BraA09g062410.3C
809	-	-	-	-	-	-
810	AT1G07590	AKBr1	A	-	-	BraA09g062390.3C
811	AT1G07600	AKBr1	A	-	-	-
812	-	-	-	BraA10g006000.3C	-	-
813	-	-	-	BraA10g006030.3C	-	-
814	-	-	-	BraA10g006040.3C	-	-
815	-	-	-	BraA10g006050.3C	-	-
816	-	-	-	BraA10g006060.3C	-	-
817	AT1G07610	AKBr1	A	BraA10g006070.3C	-	-
818	-	-	-	-	BraA08g033070.3C	-
819	AT1G07615	AKBr1	A	-	BraA08g033060.3C	BraA09g062380.3C
820	AT1G07620	AKBr1	A	BraA10g006080.3C	BraA08g033050.3C	-
821	AT1G07630	AKBr1	A	BraA10g006090.3C	BraA08g033040.3C	-
822	-	-	-	BraA10g006100.3C	-	-
823	AT1G07640	AKBr1	A	-	BraA08g033030.3C	BraA09g062370.3C
824	AT1G07650	AKBr1	A	BraA06g004860.3C	-	-
825	AT1G07645	AKBr1	A	BraA06g004870.3C	-	BraA09g062360.3C
826	AT1G07660	AKBr1	A	BraA06g004880.3C	-	-
827	AT1G07670	AKBr1	A	BraA06g004890.3C	-	BraA09g062430.3C
828	AT1G07680	AKBr1	A	-	-	-
829	AT1G07690	AKBr1	A	-	-	-
830	AT1G07700	AKBr1	A	-	-	-
831	AT1G07705	AKBr1	A	BraA06g004980.3C	BraA08g032950.3C	-
832	AT1G07710	AKBr1	A	BraA06g004970.3C	-	-
833	AT1G07720	AKBr1	A	BraA06g004960.3C	BraA08g032960.3C	-
834	AT1G07725	AKBr1	A	BraA06g004950.3C	-	-
835	AT1G07740	AKBr1	A	-	BraA08g032970.3C	-
836	AT1G07730	AKBr1	A	BraA06g004940.3C	-	-
837	-	-	-	-	BraA08g033000.3C	-
838	AT1G07745	AKBr1	A	-	BraA08g032990.3C	-
839	AT1G07747	AKBr1	A	-	-	-
840	AT1G07750	AKBr1	A	BraA06g004910.3C	BraA08g033010.3C	BraA09g062330.3C
841	-	-	-	-	-	BraA09g062320.3C
842	-	-	-	BraA06g004920.3C	-	-
843	AT1G07770	AKBr1	A	BraA06g004900.3C	BraA08g033020.3C	BraA09g062340.3C
844	AT1G07780	AKBr1	A	-	-	-
845	AT1G07790	AKBr1	A	-	-	-
846	AT1G07795	AKBr1	A	-	-	BraA09g062350.3C
847	AT1G07810	AKBr1	A	-	-	BraA09g062310.3C
848	AT1G07820	AKBr1	A	BraA06g005010.3C	BraA08g032940.3C	BraA09g062300.3C
849	AT1G07830	AKBr1	A	BraA06g005020.3C	-	BraA09g062290.3C
850	AT1G07840	AKBr1	A	BraA06g005030.3C	-	-
851	AT1G07850	AKBr1	A	BraA06g005040.3C	-	-
852	AT1G07860	AKBr1	A	-	-	-
853	AT1G07870	AKBr1	A	BraA06g005050.3C	BraA08g032930.3C	BraA09g062280.3C
854	AT1G07880	AKBr1	A	-	-	BraA09g062270.3C
855	AT1G07885	AKBr1	A	-	-	-
856	AT1G07890	AKBr1	A	BraA06g005060.3C	BraA08g032920.3C	BraA09g062260.3C
857	-	-	-	-	-	-
858	AT1G07900	AKBr1	A	BraA06g005070.3C	-	BraA09g062250.3C
859	AT1G07901	AKBr1	A	-	-	-
860	AT1G07910	AKBr1	A	BraA06g005080.3C	-	BraA09g062240.3C
861	-	-	-	BraA06g005370.3C	-	-
862	AT1G07920	AKBr1	A	BraA06g005120.3C	BraA08g032900.3C	BraA09g062220.3C
863	-	-	-	-	-	-
864	AT1G07950	AKBr1	A	-	-	-
865	AT1G07960	AKBr1	A	BraA06g005100.3C	-	-
866	-	-	-	BraA06g005110.3C	-	-
867	AT1G07970	AKBr1	A	BraA06g005090.3C	-	-
868	-	-	-	-	-	-
869	-	-	-	-	-	-
870	AT1G07980	AKBr1	A	BraA06g005130.3C	-	BraA09g062210.3C
871	AT1G07985	AKBr1	A	BraA06g005140.3C	-	-
872	AT1G07990	AKBr1	A	BraA06g005150.3C	BraA08g032890.3C	BraA09g062200.3C
873	AT1G08000	AKBr1	A	BraA06g005160.3C	BraA08g032880.3C	BraA09g062190.3C
874	AT1G08005	AKBr1	A	-	-	-
875	AT1G08030	AKBr1	A	BraA06g005170.3C	BraA08g032870.3C	-
876	AT1G08032	AKBr1	A	-	-	-
877	AT1G08035	AKBr1	A	BraA06g005180.3C	BraA08g032860.3C	-
878	AT1G08040	AKBr1	A	-	-	-
879	AT1G08050	AKBr1	A	BraA06g005190.3C	BraA08g032850.3C	-
880	AT1G08060	AKBr1	A	BraA06g005200.3C	-	BraA09g062180.3C
881	-	-	-	-	-	-
882	-	-	-	BraA06g005210.3C	-	-
883	AT1G08065	AKBr1	A	BraA06g005240.3C	-	-
884	-	-	-	BraA06g005220.3C	-	-
885	AT1G08070	AKBr1	A	BraA06g005230.3C	-	-
886	AT1G08090	AKBr1	A	BraA06g005260.3C	BraA08g032840.3C	BraA09g062160.3C
887	AT1G08110	AKBr1	A	BraA06g005280.3C	-	-
888	AT1G08120	AKBr1	A	-	-	-
889	AT1G08125	AKBr1	A	BraA06g005290.3C	-	-
890	AT1G08130	AKBr1	A	BraA06g005300.3C	-	BraA09g062150.3C
891	AT1G08135	AKBr1	A	BraA06g005310.3C	-	BraA09g062120.3C
892	AT1G08160	AKBr1	A	BraA06g005330.3C	-	BraA09g062110.3C
893	AT1G08165	AKBr1	A	-	-	-
894	AT1G08170	AKBr1	A	BraA06g005340.3C	-	-
895	AT1G08180	AKBr1	A	-	BraA08g032830.3C	-
896	AT1G08190	AKBr1	A	BraA06g005350.3C	-	-
897	AT1G08200	AKBr1	A	BraA06g005360.3C	BraA08g032820.3C	BraA09g062100.3C
898	AT1G08210	AKBr1	A	-	BraA08g032810.3C	BraA09g062090.3C
899	AT1G08220	AKBr1	A	-	BraA08g032800.3C	BraA09g062080.3C
900	AT1G08230	AKBr1	A	-	BraA08g032790.3C	-
901	AT1G08250	AKBr1	A	-	-	BraA09g062060.3C
902	-	-	-	BraA06g005380.3C	-	-
903	AT1G08260	AKBr1	A	BraA06g005390.3C	-	-
904	AT1G08270	AKBr1	A	BraA06g005400.3C	-	-
905	AT1G08280	AKBr1	A	BraA06g005410.3C	-	-
906	AT1G08290	AKBr1	A	BraA06g005420.3C	-	BraA09g062050.3C
907	AT1G08300	AKBr1	A	BraA06g005430.3C	-	-
908	AT1G08310	AKBr1	A	-	BraA08g032770.3C	-
909	AT1G08315	AKBr1	A	BraA06g005440.3C	-	-
910	AT1G08320	AKBr1	A	BraA06g005450.3C	-	BraA09g062040.3C
911	AT1G08340	AKBr1	A	BraA06g005460.3C	-	-
912	AT1G08350	AKBr1	A	BraA06g005470.3C	-	-
913	AT1G08360	AKBr1	A	BraA06g005480.3C	-	-
914	AT1G08370	AKBr1	A	BraA06g005490.3C	BraA08g032760.3C	BraA09g062020.3C
915	AT1G08380	AKBr1	A	BraA06g005500.3C	BraA08g032750.3C	BraA09g062010.3C
916	AT1G08390	AKBr1	A	BraA06g005510.3C	-	-
917	AT1G08400	AKBr1	A	BraA06g005520.3C	-	-
918	AT1G08410	AKBr1	A	-	BraA08g032740.3C	-
919	AT1G08420	AKBr1	A	-	BraA08g032730.3C	BraA09g062000.3C
920	AT1G08430	AKBr1	A	BraA06g005530.3C	BraA08g032710.3C	-
921	AT1G08450	AKBr1	A	-	BraA08g032700.3C	BraA09g061990.3C
922	AT1G08460	AKBr1	A	-	-	BraA09g061980.3C
923	AT1G08465	AKBr1	A	BraA06g005540.3C	BraA08g032690.3C	BraA09g061970.3C
924	AT1G08470	AKBr1	A	BraA06g005550.3C	-	-
925	AT1G08480	AKBr1	A	BraA06g005560.3C	BraA08g032680.3C	-
926	AT1G08490	AKBr1	A	BraA06g005570.3C	-	-
927	AT1G08500	AKBr1	A	-	BraA08g032670.3C	BraA09g061960.3C
928	AT1G08510	AKBr1	A	BraA06g005580.3C	BraA08g032660.3C	BraA09g061940.3C
929	AT1G08520	AKBr1	A	BraA06g005600.3C	-	-
930	AT1G08530	AKBr1	A	-	-	-
931	AT1G08540	AKBr1	A	BraA06g005610.3C	BraA08g032650.3C	-
932	AT1G08550	AKBr1	A	BraA06g005620.3C	-	-
933	AT1G08560	AKBr1	A	BraA06g005630.3C	BraA08g032640.3C	-
934	AT1G08570	AKBr1	A	BraA06g005640.3C	-	BraA09g061930.3C
935	AT1G08580	AKBr1	A	BraA06g005650.3C	-	BraA09g061920.3C
936	AT1G08590	AKBr1	A	-	BraA08g032630.3C	-
937	AT1G08600	AKBr1	A	BraA06g005660.3C	-	BraA09g061910.3C
938	AT1G08610	AKBr1	A	-	-	BraA09g061900.3C
939	AT1G08620	AKBr1	A	-	BraA08g032620.3C	-
940	AT1G08630	AKBr1	A	BraA06g005670.3C	BraA08g032610.3C	BraA09g061890.3C
941	AT1G08640	AKBr1	A	BraA06g005680.3C	-	-
942	AT1G08650	AKBr1	A	BraA06g005690.3C	BraA08g032600.3C	-
943	-	-	-	-	BraA08g032580.3C	-
944	AT1G08660	AKBr1	A	BraA06g005710.3C	-	BraA09g061880.3C
945	AT1G08670	AKBr1	A	-	-	BraA09g061870.3C
946	AT1G08680	AKBr1	A	BraA06g005720.3C	-	-
947	AT1G08695	AKBr1	A	-	-	-
948	AT1G08700	AKBr1	A	BraA06g005730.3C	-	-
949	AT1G08710	AKBr1	A	-	-	-
950	AT1G08720	AKBr1	A	-	-	BraA09g061850.3C
951	AT1G08730	AKBr1	A	BraA06g005740.3C	BraA08g032560.3C	-
952	AT1G08750	AKBr1	A	-	-	-
953	AT1G08760	AKBr1	A	-	-	BraA09g061840.3C
954	AT1G08770	AKBr1	A	-	-	-
955	AT1G08780	AKBr1	A	BraA06g005760.3C	BraA08g032550.3C	-
956	AT1G08790	AKBr1	A	BraA06g005770.3C	BraA08g032540.3C	-
957	AT1G08800	AKBr1	A	BraA06g005780.3C	BraA08g032530.3C	-
958	AT1G08810	AKBr1	A	-	BraA08g032520.3C	-
959	AT1G08820	AKBr1	A	BraA06g005790.3C	BraA08g032510.3C	BraA09g061830.3C
960	AT1G08830	AKBr1	A	-	-	BraA09g061820.3C
961	AT1G08840	AKBr1	A	-	-	BraA09g061810.3C
962	AT1G08845	AKBr1	A	BraA06g005800.3C	-	BraA09g061800.3C
963	AT1G08860	AKBr1	A	-	-	BraA09g061790.3C
964	AT1G08880	AKBr1	A	BraA06g005810.3C	BraA08g032500.3C	BraA09g061780.3C
965	AT1G08890	AKBr1	A	BraA06g005820.3C	BraA08g032470.3C	BraA09g061750.3C
966	AT1G08910	AKBr1	A	BraA06g005830.3C	BraA08g032490.3C	BraA09g061770.3C
967	AT1G08940	AKBr1	A	BraA06g005870.3C	-	-
968	AT1G08960	AKBr1	A	-	-	-
969	AT1G08970	AKBr1	A	BraA06g005880.3C	BraA08g032460.3C	BraA09g061740.3C
970	AT1G08980	AKBr1	A	-	-	BraA09g061730.3C
971	AT1G08985	AKBr1	A	-	-	-
972	AT1G08990	AKBr1	A	-	BraA08g032450.3C	BraA09g061720.3C
973	AT1G09000	AKBr1	A	BraA06g005890.3C	-	-
974	AT1G09010	AKBr1	A	BraA06g005900.3C	BraA08g032440.3C	-
975	AT1G09020	AKBr1	A	BraA06g005910.3C	BraA08g032430.3C	BraA09g061710.3C
976	AT1G09026	AKBr1	A	-	-	-
977	AT1G09030	AKBr1	A	BraA06g005920.3C	-	-
978	-	-	-	BraA06g005930.3C	-	-
979	AT1G09040	AKBr1	A	BraA06g005940.3C	BraA08g032420.3C	BraA09g061700.3C
980	AT1G09060	AKBr1	A	BraA06g005950.3C	BraA08g032410.3C	-
981	AT1G09070	AKBr1	A	BraA06g005960.3C	BraA08g032400.3C	BraA09g061690.3C
982	AT1G09080	AKBr1	A	-	-	BraA09g061680.3C
983	AT1G09090	AKBr1	A	-	-	BraA09g061670.3C
984	AT1G09100	AKBr1	A	-	-	-
985	AT1G09130	AKBr1	A	-	BraA08g032390.3C	-
986	AT1G09140	AKBr1	A	BraA06g005970.3C	-	-
987	AT1G09150	AKBr1	A	BraA06g005980.3C	BraA08g032380.3C	-
988	AT1G09155	AKBr1	A	BraA06g005990.3C	BraA08g032370.3C	-
989	AT1G09157	AKBr1	A	-	-	-
990	AT1G09160	AKBr1	A	BraA06g006000.3C	BraA08g032360.3C	-
991	AT1G09170	AKBr1	A	-	BraA08g032350.3C	-
992	AT1G09176	AKBr1	A	-	-	-
993	AT1G09180	AKBr1	A	BraA06g006020.3C	-	-
994	AT1G09190	AKBr1	A	BraA06g006010.3C	-	-
995	-	-	-	-	BraA08g032340.3C	-
996	AT1G09195	AKBr1	A	-	BraA08g032330.3C	-
997	AT1G09200	AKBr1	A	-	-	-
998	AT1G09210	AKBr1	A	BraA06g006030.3C	BraA08g032310.3C	-
999	AT1G09220	AKBr1	A	-	BraA08g032220.3C	-
1000	AT1G09230	AKBr1	A	BraA06g006040.3C	-	-
1001	AT1G09240	AKBr1	A	BraA06g006050.3C	-	-
1002	AT1G09245	AKBr1	A	-	-	-
1003	-	-	-	-	-	BraA09g061660.3C
1004	AT1G09250	AKBr1	A	BraA06g006070.3C	-	-
1005	AT1G09260	AKBr1	A	BraA06g006080.3C	-	-
1006	AT1G09270	AKBr1	A	BraA06g006090.3C	BraA08g032290.3C	-
1007	AT1G09280	AKBr1	A	BraA06g006100.3C	-	-
1008	AT1G09290	AKBr1	A	-	BraA08g032280.3C	-
1009	AT1G09300	AKBr1	A	-	BraA08g032270.3C	-
1010	AT1G09310	AKBr1	A	BraA06g006110.3C	-	-
1011	AT1G09320	AKBr1	A	BraA06g006120.3C	-	BraA09g061640.3C
1012	AT1G09330	AKBr1	A	BraA06g006130.3C	BraA08g032250.3C	-
1013	-	-	-	-	BraA08g032230.3C	-
1014	-	-	-	BraA06g006140.3C	-	-
1015	-	-	-	-	-	-
1016	-	-	-	-	-	-
1017	AT1G09340	AKBr1	A	-	-	BraA09g061630.3C
1018	AT1G09350	AKBr1	A	-	-	BraA09g061620.3C
1019	AT1G09360	AKBr1	A	BraA06g006170.3C	-	-
1020	AT1G09370	AKBr1	A	-	-	-
1021	AT1G09380	AKBr1	A	BraA06g006190.3C	-	BraA09g061610.3C
1022	AT1G09390	AKBr1	A	BraA06g006200.3C	-	-
1023	-	-	-	-	-	-
1024	AT1G09400	AKBr1	A	-	BraA08g032210.3C	-
1025	AT1G09410	AKBr1	A	-	-	-
1026	AT1G09415	AKBr1	A	-	-	-
1027	AT1G09420	AKBr1	A	-	BraA08g032200.3C	-
1028	AT1G09430	AKBr1	A	-	BraA08g032190.3C	-
1029	-	-	-	-	BraA08g032160.3C	-
1030	AT1G09440	AKBr1	A	BraA06g006240.3C	-	BraA09g061600.3C
1031	AT1G09450	AKBr1	A	-	BraA08g032150.3C	-
1032	AT1G09460	AKBr1	A	BraA06g006250.3C	BraA08g032140.3C	-
1033	AT1G09470	AKBr1	A	BraA06g006260.3C	-	-
1034	AT1G09480	AKBr1	A	BraA06g006270.3C	-	-
1035	AT1G09490	AKBr1	A	-	-	BraA09g061590.3C
1036	AT1G09520	AKBr1	A	BraA06g006290.3C	BraA08g032120.3C	BraA09g061580.3C
1037	AT1G09530	AKBr1	A	BraA06g006300.3C	-	BraA09g061570.3C
1038	AT1G09540	AKBr1	A	BraA06g006310.3C	BraA08g032110.3C	BraA09g061560.3C
1039	AT1G09550	AKBr1	A	BraA06g006320.3C	BraA08g032100.3C	-
1040	-	-	-	-	-	BraA09g061550.3C
1041	AT1G09560	AKBr1	A	BraA06g006330.3C	BraA08g032090.3C	BraA09g061540.3C
1042	AT1G09570	AKBr1	A	BraA06g006340.3C	-	BraA09g061530.3C
1043	-	-	-	-	-	-
1044	AT1G09575	AKBr1	A	BraA06g006360.3C	-	-
1045	AT1G09580	AKBr1	A	BraA06g006370.3C	BraA08g032080.3C	BraA09g061480.3C
1046	-	-	-	-	-	BraA09g061470.3C
1047	AT1G09590	AKBr1	A	BraA06g006380.3C	BraA08g032070.3C	BraA09g061520.3C
1048	AT1G09600	AKBr1	A	BraA06g006390.3C	BraA08g032060.3C	BraA09g061510.3C
1049	AT1G09610	AKBr1	A	-	BraA08g032050.3C	-
1050	AT1G09620	AKBr1	A	BraA06g006400.3C	-	BraA09g061500.3C
1051	AT1G09625	AKBr1	A	-	-	-
1052	AT1G09630	AKBr1	A	BraA06g006420.3C	-	-
1053	AT1G09640	AKBr1	A	BraA06g006430.3C	BraA08g032040.3C	BraA09g061490.3C
1054	-	-	-	-	-	-
1055	AT1G09645	AKBr1	A	BraA06g006440.3C	-	-
1056	AT1G09650	AKBr1	A	-	-	-
1057	AT1G09660	AKBr1	A	BraA06g006450.3C	BraA08g032030.3C	-
1058	AT1G09665	AKBr1	A	BraA06g006460.3C	-	-
1059	AT1G09680	AKBr1	A	BraA06g006470.3C	-	-
1060	-	-	-	-	-	BraA09g061460.3C
1061	-	-	-	-	-	BraA09g061450.3C
1062	AT1G09690	AKBr1	A	BraA06g006480.3C	BraA08g032020.3C	BraA09g061430.3C
1063	AT1G09700	AKBr1	A	BraA06g006490.3C	BraA08g032010.3C	-
1064	AT1G09710	AKBr1	A	BraA06g006500.3C	-	-
1065	AT1G09720	AKBr1	A	BraA06g006510.3C	-	-
1066	AT1G09730	AKBr1	A	BraA06g006520.3C	BraA08g032000.3C	-
1067	AT1G09740	AKBr1	A	BraA06g006530.3C	BraA08g031990.3C	-
1068	AT1G09750	AKBr1	A	-	BraA08g031980.3C	-
1069	AT1G09760	AKBr1	A	BraA06g006540.3C	BraA08g031970.3C	BraA09g061420.3C
1070	AT1G09770	AKBr1	A	BraA06g006550.3C	BraA08g031960.3C	-
1071	AT1G09780	AKBr1	A	-	BraA08g031950.3C	-
1072	AT1G09790	AKBr1	A	BraA06g006560.3C	BraA08g031940.3C	-
1073	AT1G09795	AKBr1	A	BraA06g006570.3C	-	-
1074	AT1G09800	AKBr1	A	BraA06g006580.3C	-	BraA09g061410.3C
1075	-	-	-	-	-	-
1076	AT1G09810	AKBr1	A	BraA06g006590.3C	-	-
1077	AT1G09812	AKBr1	A	BraA06g006610.3C	BraA08g031930.3C	-
1078	AT1G09815	AKBr1	A	BraA06g006620.3C	-	-
1079	AT1G09820	AKBr1	A	BraA06g006630.3C	-	-
1080	AT1G09830	AKBr1	A	BraA06g006640.3C	BraA08g031920.3C	-
1081	AT1G09840	AKBr1	A	BraA06g006650.3C	BraA08g031910.3C	-
1082	AT1G09850	AKBr1	A	BraA06g006660.3C	-	-
1083	AT1G09860	AKBr1	A	BraA06g006670.3C	-	-
1084	-	-	-	-	-	BraA09g061390.3C
1085	AT1G09870	AKBr1	A	BraA06g006680.3C	-	BraA09g061380.3C
1086	AT1G09880	AKBr1	A	BraA06g006690.3C	BraA08g031900.3C	-
1087	AT1G09900	AKBr1	A	BraA06g006710.3C	-	-
1088	AT1G09920	AKBr1	A	BraA06g006730.3C	BraA08g031890.3C	BraA09g061370.3C
1089	AT1G09930	AKBr1	A	-	-	BraA09g061360.3C
1090	AT1G09932	AKBr1	A	-	BraA08g031870.3C	BraA09g061350.3C
1091	AT1G09940	AKBr1	A	-	-	BraA09g061340.3C
1092	AT1G09950	AKBr1	A	BraA06g006760.3C	-	BraA09g061330.3C
1093	AT1G09960	AKBr1	A	-	-	BraA09g061320.3C
1094	AT1G09970	AKBr1	A	BraA06g006770.3C	BraA08g031860.3C	BraA09g061310.3C
1095	AT1G09980	AKBr1	A	BraA06g006780.3C	BraA08g031850.3C	BraA09g061300.3C
1096	AT1G09995	AKBr1	A	-	-	-
1097	AT1G10000	AKBr1	A	-	-	-
1098	AT1G10010	AKBr1	A	BraA06g006790.3C	-	BraA09g061270.3C
1099	AT1G10020	AKBr1	A	BraA06g006830.3C	BraA08g031840.3C	-
1100	AT1G10030	AKBr1	A	-	-	-
1101	AT1G10040	AKBr1	A	-	BraA08g031830.3C	-
1102	AT1G10050	AKBr1	A	-	-	BraA09g061260.3C
1103	AT1G10060	AKBr1	A	BraA06g006840.3C	BraA08g031810.3C	BraA09g061250.3C
1104	AT1G10090	AKBr1	A	-	BraA08g031800.3C	-
1105	AT1G10095	AKBr1	A	-	-	-
1106	AT1G10100	AKBr1	A	-	-	-
1107	AT1G10110	AKBr1	A	-	-	-
1108	AT1G10120	AKBr1	A	BraA06g006860.3C	BraA08g031790.3C	BraA09g061240.3C
1109	AT1G10130	AKBr1	A	BraA06g006870.3C	-	BraA09g061230.3C
1110	AT1G10140	AKBr1	A	BraA06g006880.3C	-	BraA09g061220.3C
1111	AT1G10150	AKBr1	A	-	BraA08g031780.3C	BraA09g061210.3C
1112	AT1G10155	AKBr1	A	BraA06g006900.3C	-	-
1113	AT1G10170	AKBr1	A	BraA06g006910.3C	BraA08g031770.3C	BraA09g061200.3C
1114	AT1G10180	AKBr1	A	-	BraA08g031760.3C	-
1115	AT1G10190	AKBr1	A	-	-	-
1116	-	-	-	-	BraA08g031750.3C	-
1117	-	-	-	-	BraA08g031740.3C	-
1118	-	-	-	BraA06g006920.3C	-	-
1119	AT1G10200	AKBr1	A	BraA06g006930.3C	BraA08g031730.3C	-
1120	AT1G10210	AKBr1	A	BraA06g006940.3C	-	-
1121	AT1G10220	AKBr1	A	BraA06g006950.3C	BraA08g031720.3C	BraA09g061180.3C
1122	-	-	-	-	-	-
1123	AT1G10230	AKBr1	A	-	-	-
1124	AT1G10240	AKBr1	A	BraA06g006970.3C	-	-
1125	AT1G10250	AKBr1	A	-	-	-
1126	-	-	-	BraA06g006960.3C	-	-
1127	AT1G10270	AKBr1	A	BraA06g006980.3C	BraA08g031710.3C	BraA09g061170.3C
1128	AT1G10280	AKBr1	A	BraA06g006990.3C	BraA08g031700.3C	-
1129	AT1G10290	AKBr1	A	BraA06g007000.3C	BraA08g031690.3C	BraA09g061160.3C
1130	AT1G10300	AKBr1	A	-	-	-
1131	-	-	-	-	-	-
1132	-	-	-	-	-	-
1133	-	-	-	BraA06g007010.3C	-	-
1134	-	-	-	-	-	-
1135	AT1G10310	AKBr1	A	-	BraA08g031680.3C	-
1136	AT1G10320	AKBr1	A	BraA06g007030.3C	-	-
1137	AT1G10330	AKBr1	A	BraA06g007050.3C	-	-
1138	AT1G10340	AKBr1	A	-	BraA08g031660.3C	-
1139	AT1G10350	AKBr1	A	BraA06g007060.3C	BraA08g031650.3C	-
1140	AT1G10360	AKBr1	A	BraA06g007080.3C	-	BraA09g061140.3C
1141	AT1G10380	AKBr1	A	BraA06g007090.3C	-	-
1142	AT1G10385	AKBr1	A	-	BraA08g031640.3C	-
1143	AT1G10390	AKBr1	A	BraA06g007100.3C	BraA08g031630.3C	-
1144	AT1G10400	AKBr1	A	-	BraA08g031620.3C	-
1145	-	-	-	-	-	BraA09g061130.3C
1146	AT1G10410	AKBr1	A	BraA06g007120.3C	-	BraA09g061120.3C
1147	AT1G10417	AKBr1	A	BraA06g007130.3C	-	-
1148	-	-	-	BraA06g007140.3C	-	-
1149	-	-	-	-	-	BraA09g061110.3C
1150	AT1G10430	AKBr1	A	BraA06g007150.3C	-	BraA09g061100.3C
1151	AT1G10450	AKBr1	A	BraA06g007160.3C	-	-
1152	AT1G10455	AKBr1	A	-	-	-
1153	AT1G10460	AKBr1	A	-	-	BraA09g061090.3C
1154	AT1G10470	AKBr1	A	BraA06g007170.3C	BraA08g031610.3C	BraA09g061080.3C
1155	-	-	-	BraA06g007200.3C	-	-
1156	-	-	-	BraA06g007210.3C	-	-
1157	AT1G10480	AKBr1	A	-	BraA08g031600.3C	BraA09g061070.3C
1158	AT1G10490	AKBr1	A	-	BraA08g031590.3C	BraA09g061060.3C
1159	-	-	-	BraA06g007230.3C	-	-
1160	AT1G10500	AKBr1	A	BraA06g007240.3C	BraA08g031580.3C	-
1161	-	-	-	BraA06g007260.3C	-	-
1162	AT1G10510	AKBr1	A	BraA06g007270.3C	BraA08g031570.3C	-
1163	AT1G10520	AKBr1	A	-	-	-
1164	AT1G10522	AKBr1	A	BraA06g007280.3C	-	-
1165	AT1G10530	AKBr1	A	-	-	BraA09g061050.3C
1166	AT1G10540	AKBr1	A	-	-	-
1167	AT1G10550	AKBr1	A	-	BraA08g031560.3C	-
1168	AT1G10560	AKBr1	A	BraA06g007290.3C	-	-
1169	AT1G10570	AKBr1	A	BraA06g007300.3C	-	-
1170	-	-	-	BraA06g007310.3C	-	-
1171	AT1G10580	AKBr1	A	BraA06g007350.3C	-	-
1172	-	-	-	-	-	BraA09g061020.3C
1173	AT1G10585	AKBr1	A	-	-	BraA09g061000.3C
1174	AT1G10588	AKBr1	A	BraA06g007360.3C	-	-
1175	AT1G10590	AKBr1	A	BraA06g007370.3C	BraA08g031550.3C	BraA09g060990.3C
1176	AT1G10600	AKBr1	A	-	-	-
1177	AT1G10610	AKBr1	A	BraA06g007380.3C	-	BraA09g060980.3C
1178	AT1G10620	AKBr1	A	BraA06g007390.3C	BraA05g014870.3C	BraA09g060880.3C
1179	AT1G10630	AKBr1	A	-	-	-
1180	-	-	-	-	BraA08g031530.3C	-
1181	AT1G10640	AKBr1	A	BraA06g007400.3C	BraA08g031520.3C	BraA09g060970.3C
1182	-	-	-	BraA06g007410.3C	-	-
1183	AT1G10650	AKBr1	A	BraA06g007420.3C	BraA08g031510.3C	-
1184	AT1G10652	AKBr1	A	-	-	-
1185	AT1G10657	AKBr1	A	BraA06g007440.3C	-	-
1186	-	-	-	-	BraA08g031500.3C	-
1187	AT1G10660	AKBr1	A	BraA06g007450.3C	-	-
1188	AT1G10670	AKBr1	A	-	BraA08g031490.3C	-
1189	AT1G10680	AKBr1	A	BraA06g007460.3C	-	-
1190	AT1G10690	AKBr1	A	BraA06g007470.3C	-	-
1191	AT1G10700	AKBr1	A	BraA06g007480.3C	-	-
1192	AT1G10710	AKBr1	A	-	-	BraA09g060680.3C
1193	AT1G10717	AKBr1	A	-	-	-
1194	AT1G10720	AKBr1	A	-	-	BraA09g060690.3C
1195	AT1G10730	AKBr1	A	BraA06g007490.3C	-	BraA09g060710.3C
1196	AT1G10740	AKBr1	A	-	BraA08g031480.3C	BraA09g060720.3C
1197	AT1G10745	AKBr1	A	-	-	-
1198	AT1G10747	AKBr1	A	-	-	-
1199	AT1G10750	AKBr1	A	BraA06g007190.3C	-	BraA09g060730.3C
1200	AT1G10760	AKBr1	A	-	BraA08g031470.3C	BraA09g060740.3C
1201	AT1G10770	AKBr1	A	BraA06g007500.3C	-	BraA09g060750.3C
1202	AT1G10780	AKBr1	A	-	-	BraA09g060760.3C
1203	AT1G10790	AKBr1	A	BraA06g007510.3C	-	-
1204	AT1G10800	AKBr1	A	BraA06g007520.3C	-	-
1205	AT1G10810	AKBr1	A	-	-	-
1206	AT1G10820	AKBr1	A	BraA06g007530.3C	BraA08g031460.3C	-
1207	AT1G10830	AKBr1	A	BraA06g007540.3C	-	-
1208	AT1G10840	AKBr1	A	BraA06g007550.3C	BraA08g031450.3C	BraA09g060770.3C
1209	AT1G10850	AKBr1	A	BraA06g007560.3C	-	-
1210	AT1G10865	AKBr1	A	-	-	BraA09g060780.3C
1211	AT1G10870	AKBr1	A	BraA06g007570.3C	-	-
1212	AT1G10880	AKBr1	A	-	BraA08g031440.3C	-
1213	-	-	-	BraA06g007580.3C	-	-
1214	AT1G10890	AKBr1	A	BraA06g007590.3C	-	-
1215	-	-	-	-	-	BraA09g060800.3C
1216	AT1G10900	AKBr1	A	BraA06g007600.3C	-	BraA09g060810.3C
1217	AT1G10910	AKBr1	A	BraA06g007610.3C	-	BraA09g060920.3C
1218	AT1G10920	AKBr1	A	-	-	-
1219	AT1G10930	AKBr1	A	-	BraA08g031430.3C	BraA09g060820.3C
1220	AT1G10940	AKBr1	A	BraA06g007620.3C	-	BraA09g060830.3C
1221	AT1G10950	AKBr1	A	BraA06g007640.3C	BraA08g031420.3C	BraA09g060840.3C
1222	AT1G10960	AKBr1	A	-	-	-
1223	AT1G10970	AKBr1	A	-	-	BraA09g060850.3C
1224	AT1G10980	AKBr1	A	-	-	-
1225	AT1G10990	AKBr1	A	-	-	-
1226	AT1G11000	AKBr1	A	-	-	BraA09g060860.3C
1227	AT1G11020	AKBr1	A	-	BraA08g031410.3C	BraA09g060870.3C
1228	AT1G11040	AKBr1	A	BraA06g007660.3C	BraA08g031400.3C	-
1229	AT1G11050	AKBr1	A	-	-	-
1230	AT1G11060	AKBr1	A	BraA06g007670.3C	-	BraA09g060890.3C
1231	AT1G11070	AKBr1	A	BraA06g007680.3C	-	BraA09g060900.3C
1232	AT1G11080	AKBr1	A	BraA06g007690.3C	BraA08g031390.3C	-
1233	AT1G11090	AKBr1	A	-	BraA08g031380.3C	-
1234	-	-	-	-	-	-
1235	AT1G11100	AKBr1	A	-	-	BraA09g060670.3C
1236	AT1G11110	AKBr1	A	-	-	-
1237	AT1G11112	AKBr1	A	BraA06g007700.3C	-	-
1238	AT1G11120	AKBr1	A	BraA06g007710.3C	BraA08g031340.3C	BraA09g060910.3C
1239	-	-	-	BraA06g007720.3C	-	-
1240	AT1G11130	AKBr1	A	BraA06g007730.3C	-	BraA09g060950.3C
1241	AT1G11145	AKBr1	A	-	-	-
1242	-	-	-	-	-	BraA09g060650.3C
1243	AT1G11160	AKBr1	A	-	-	BraA09g060640.3C
1244	AT1G11170	AKBr1	A	BraA06g007740.3C	BraA08g031330.3C	-
1245	AT1G11180	AKBr1	A	BraA06g007750.3C	-	-
1246	-	-	-	-	BraA08g031320.3C	-
1247	AT1G11190	AKBr1	A	-	BraA08g031310.3C	BraA09g060630.3C
1248	AT1G11200	AKBr1	A	-	BraA08g031300.3C	-
1249	AT1G11210	AKBr1	A	BraA06g007760.3C	-	-
1250	AT1G11240	AKBr1	A	BraA06g007770.3C	-	-
1251	AT1G11250	AKBr1	A	BraA06g007780.3C	BraA08g031290.3C	BraA09g060620.3C
1252	-	-	-	-	BraA08g031280.3C	-
1253	-	-	-	BraA06g007790.3C	-	-
1254	AT1G11260	AKBr1	A	BraA06g007800.3C	-	BraA09g060610.3C
1255	AT1G11270	AKBr1	A	-	-	BraA09g060930.3C
1256	-	-	-	-	-	-
1257	AT1G11280	AKBr1	A	-	BraA08g031260.3C	-
1258	AT1G11290	AKBr1	A	-	-	-
1259	AT1G11310	AKBr1	A	BraA06g007810.3C	BraA08g031240.3C	BraA09g060600.3C
1260	AT1G11320	AKBr1	A	-	BraA08g031220.3C	-
1261	AT1G11330	AKBr1	A	BraA06g007820.3C	-	BraA09g060570.3C
1262	-	-	-	-	-	-
1263	AT1G11360	AKBr1	A	BraA06g007870.3C	-	-
1264	AT1G11362	AKBr1	A	-	-	-
1265	AT1G11370	AKBr1	A	-	BraA08g031210.3C	-
1266	AT1G11380	AKBr1	A	BraA06g007880.3C	-	-
1267	AT1G11390	AKBr1	A	BraA06g007890.3C	-	BraA09g060560.3C
1268	AT1G11400	AKBr1	A	BraA06g007900.3C	-	-
1269	-	-	-	BraA06g007910.3C	-	-
1270	-	-	-	BraA06g007920.3C	-	-
1271	AT1G11410	AKBr1	A	BraA06g008070.3C	BraA08g031190.3C	-
1272	AT1G11420	AKBr1	A	-	-	-
1273	AT1G11430	AKBr1	A	BraA06g007950.3C	BraA08g031180.3C	-
1274	AT1G11440	AKBr1	A	BraA06g007960.3C	BraA08g031170.3C	-
1275	AT1G11450	AKBr1	A	-	-	-
1276	AT1G11470	AKBr1	A	-	-	-
1277	AT1G11475	AKBr1	A	BraA06g007970.3C	BraA08g031160.3C	-
1278	AT1G11480	AKBr1	A	BraA06g007980.3C	-	-
1279	AT1G11490	AKBr1	A	BraA06g007990.3C	-	-
1280	AT1G11500	AKBr1	A	BraA06g008000.3C	-	BraA09g060540.3C
1281	AT1G11510	AKBr1	A	BraA06g008010.3C	-	BraA09g060530.3C
1282	AT1G11520	AKBr1	A	-	-	-
1283	AT1G11530	AKBr1	A	-	-	BraA09g060520.3C
1284	AT1G11540	AKBr1	A	-	-	-
1285	AT1G11545	AKBr1	A	BraA06g008020.3C	-	-
1286	-	-	-	BraA06g008040.3C	-	-
1287	-	-	-	-	-	-
1288	AT1G11560	AKBr1	A	-	BraA08g031150.3C	-
1289	AT1G11570	AKBr1	A	-	BraA08g031140.3C	-
1290	AT1G11572	AKBr1	A	BraA06g008030.3C	BraA08g031130.3C	-
1291	-	-	-	-	-	-
1292	AT1G11580	AKBr1	A	-	-	BraA09g060500.3C
1293	AT1G11593	AKBr1	A	-	-	-
1294	-	-	-	-	BraA08g031110.3C	-
1295	-	-	-	-	-	BraA09g060490.3C
1296	AT1G11600	AKBr1	A	-	BraA08g031090.3C	BraA09g060480.3C
1297	AT1G11608	AKBr1	A	-	-	-
1298	AT1G11620	AKBr1	A	-	-	-
1299	AT1G11630	AKBr1	A	BraA06g008080.3C	-	-
1300	AT1G11650	AKBr1	A	-	-	BraA09g059590.3C
1301	AT1G11655	AKBr1	A	BraA06g008090.3C	BraA08g031080.3C	BraA09g060460.3C
1302	-	-	-	-	BraA08g031070.3C	-
1303	AT1G11660	AKBr1	A	BraA06g008100.3C	BraA08g031060.3C	-
1304	AT1G11670	AKBr1	A	-	BraA08g031050.3C	BraA09g060450.3C
1305	-	-	-	-	BraA08g031040.3C	-
1306	-	-	-	-	BraA08g031030.3C	-
1307	-	-	-	-	-	-
1308	AT1G11680	AKBr1	A	BraA06g008110.3C	BraA08g031020.3C	-
1309	AT1G11684	AKBr1	A	-	-	-
1310	AT1G11690	AKBr1	A	BraA06g008120.3C	BraA08g031010.3C	-
1311	AT1G11700	AKBr1	A	BraA06g008130.3C	-	-
1312	AT1G11710	AKBr1	A	-	-	-
1313	AT1G11720	AKBr1	A	BraA06g008150.3C	BraA08g030990.3C	-
1314	AT1G11730	AKBr1	A	BraA06g008160.3C	-	-
1315	AT1G11740	AKBr1	A	-	BraA08g030980.3C	-
1316	AT1G11750	AKBr1	A	-	BraA08g030970.3C	BraA09g060440.3C
1317	-	-	-	BraA06g008180.3C	-	-
1318	AT1G11755	AKBr1	A	BraA06g008190.3C	BraA08g030960.3C	-
1319	AT1G11760	AKBr1	A	-	-	-
1320	AT1G11765	AKBr1	A	-	-	BraA09g060430.3C
1321	AT1G11770	AKBr1	A	BraA06g008200.3C	-	BraA09g060420.3C
1322	AT1G11780	AKBr1	A	-	-	BraA09g060410.3C
1323	AT1G11785	AKBr1	A	-	-	-
1324	AT1G11790	AKBr1	A	BraA06g008210.3C	BraA08g030950.3C	-
1325	-	-	-	-	-	-
1326	AT1G11800	AKBr1	A	-	-	BraA09g060400.3C
1327	AT1G11810	AKBr1	A	-	-	-
1328	AT1G11820	AKBr1	A	-	BraA08g030940.3C	-
1329	AT1G11840	AKBr1	A	-	-	-
1330	AT1G11850	AKBr1	A	-	-	BraA09g060390.3C
1331	AT1G11860	AKBr1	A	-	BraA08g030930.3C	BraA09g060380.3C
1332	-	-	-	-	BraA08g030920.3C	-
1333	AT1G11870	AKBr1	A	-	BraA08g030910.3C	BraA09g060370.3C
1334	AT1G11880	AKBr1	A	-	BraA08g030900.3C	BraA09g060360.3C
1335	-	-	-	BraA06g009570.3C	-	-
1336	AT1G11890	AKBr1	A	BraA06g009560.3C	BraA08g030890.3C	BraA09g060350.3C
1337	AT1G11900	AKBr1	A	BraA06g009550.3C	-	-
1338	AT1G11905	AKBr1	A	-	-	-
1339	-	-	-	BraA06g009540.3C	-	-
1340	-	-	-	BraA06g009530.3C	-	-
1341	-	-	-	-	-	BraA09g060340.3C
1342	AT1G11910	AKBr1	A	BraA06g009520.3C	BraA08g030880.3C	BraA09g060320.3C
1343	-	-	-	-	-	BraA09g060310.3C
1344	-	-	-	-	-	BraA09g060300.3C
1345	-	-	-	-	-	BraA09g060290.3C
1346	AT1G11915	AKBr1	A	BraA06g009500.3C	BraA08g030870.3C	-
1347	AT1G11920	AKBr1	A	BraA06g009480.3C	-	-
1348	AT1G11925	AKBr1	A	BraA06g009470.3C	-	BraA09g060260.3C
1349	AT1G11930	AKBr1	A	-	BraA08g030860.3C	-
1350	AT1G11940	AKBr1	A	-	BraA08g030850.3C	BraA09g060250.3C
1351	AT1G11950	AKBr1	A	-	BraA08g030840.3C	-
1352	AT1G11960	AKBr1	A	BraA06g009460.3C	-	-
1353	AT1G11970	AKBr1	A	-	-	-
1354	AT1G11980	AKBr1	A	BraA06g009450.3C	-	-
1355	AT1G11990	AKBr1	A	BraA06g009440.3C	-	-
1356	-	-	-	-	-	-
1357	AT1G12000	AKBr1	A	BraA06g009430.3C	BraA08g030830.3C	-
1358	AT1G12010	AKBr1	A	BraA06g009420.3C	-	BraA09g060240.3C
1359	AT1G12020	AKBr1	A	BraA06g009410.3C	BraA08g030820.3C	-
1360	AT1G12030	AKBr1	A	BraA06g009400.3C	BraA08g030810.3C	-
1361	AT1G12040	AKBr1	A	BraA06g009390.3C	BraA08g030800.3C	BraA09g060230.3C
1362	AT1G12050	AKBr1	A	BraA06g009380.3C	-	-
1363	AT1G12060	AKBr1	A	-	BraA08g030790.3C	-
1364	AT1G12064	AKBr1	A	BraA06g009370.3C	-	BraA09g060220.3C
1365	AT1G12070	AKBr1	A	BraA06g009360.3C	BraA08g030780.3C	BraA09g060210.3C
1366	-	-	-	-	-	BraA09g060200.3C
1367	-	-	-	-	-	BraA09g060190.3C
1368	-	-	-	-	BraA08g030770.3C	-
1369	-	-	-	BraA06g009350.3C	-	-
1370	AT1G12080	AKBr1	A	-	-	-
1371	AT1G12090	AKBr1	A	BraA06g009340.3C	BraA08g030750.3C	-
1372	-	-	-	BraA06g009330.3C	-	-
1373	AT1G12110	AKBr1	A	BraA06g009310.3C	BraA08g030740.3C	BraA09g060180.3C
1374	-	-	-	BraA06g009300.3C	-	-
1375	AT1G12120	AKBr1	A	BraA06g009290.3C	BraA08g030730.3C	BraA09g060170.3C
1376	-	-	-	-	-	BraA09g060160.3C
1377	AT1G12130	AKBr1	A	-	BraA08g030720.3C	-
1378	AT1G12150	AKBr1	A	-	BraA08g030710.3C	BraA09g060130.3C
1379	AT1G12170	AKBr1	A	-	-	-
1380	AT1G12180	AKBr1	A	-	-	-
1381	AT1G12200	AKBr1	A	BraA06g009280.3C	-	BraA09g060150.3C
1382	AT1G12210	AKBr1	A	-	BraA08g030690.3C	BraA09g060120.3C
1383	-	-	-	-	BraA08g030680.3C	-
1384	AT1G12211	AKBr1	A	-	-	-
1385	AT1G12230	AKBr1	A	BraA06g009270.3C	-	-
1386	AT1G12240	AKBr1	A	BraA06g009260.3C	-	BraA09g060110.3C
1387	AT1G12244	AKBr1	A	-	-	BraA09g060100.3C
1388	AT1G12250	AKBr1	A	-	-	BraA09g060090.3C
1389	AT1G12260	AKBr1	A	BraA06g009250.3C	BraA08g030670.3C	BraA09g060080.3C
1390	AT1G12270	AKBr1	A	-	-	BraA09g060060.3C
1391	AT1G12280	AKBr1	A	BraA06g009180.3C	BraA08g030640.3C	BraA09g060020.3C
1392	AT1G12300	AKBr1	A	-	-	BraA09g059640.3C
1393	AT1G12310	AKBr1	A	BraA06g009170.3C	BraA08g030630.3C	BraA09g060010.3C
1394	-	-	-	BraA06g009160.3C	-	-
1395	AT1G12320	AKBr1	A	BraA06g009150.3C	BraA08g030620.3C	BraA09g060000.3C
1396	-	-	-	-	-	-
1397	-	-	-	-	BraA08g030580.3C	-
1398	AT1G12330	AKBr1	A	BraA06g009140.3C	BraA08g030570.3C	-
1399	AT1G12340	AKBr1	A	-	-	-
1400	AT1G12350	AKBr1	A	-	-	-
1401	AT1G12360	AKBr1	A	BraA06g009130.3C	-	BraA09g059990.3C
1402	AT1G12370	AKBr1	A	-	BraA08g030560.3C	-
1403	AT1G12380	AKBr1	A	BraA06g009120.3C	BraA08g030550.3C	BraA09g059980.3C
1404	AT1G12390	AKBr1	A	BraA06g009110.3C	BraA08g030530.3C	-
1405	AT1G12400	AKBr1	A	BraA06g009100.3C	-	-
1406	AT1G12410	AKBr1	A	BraA06g009090.3C	-	BraA09g059970.3C
1407	AT1G12411	AKBr1	A	-	-	-
1408	AT1G12420	AKBr1	A	BraA06g009080.3C	-	-
1409	AT1G12423	AKBr1	A	-	-	-
1410	AT1G12430	AKBr1	A	BraA06g009060.3C	-	-
1411	AT1G12440	AKBr1	A	-	-	BraA09g059950.3C
1412	-	-	-	-	-	-
1413	AT1G12450	AKBr1	A	BraA06g009050.3C	BraA08g030510.3C	BraA09g059940.3C
1414	AT1G12451	AKBr1	A	-	-	-
1415	AT1G12460	AKBr1	A	BraA06g009040.3C	-	-
1416	AT1G12470	AKBr1	A	BraA06g009030.3C	BraA08g030500.3C	-
1417	AT1G12480	AKBr1	A	BraA06g009020.3C	-	-
1418	AT1G12490	AKBr1	A	-	-	-
1419	AT1G12500	AKBr1	A	BraA06g009010.3C	BraA08g030490.3C	-
1420	AT1G12520	AKBr1	A	-	BraA08g030480.3C	BraA09g059930.3C
1421	AT1G12530	AKBr1	A	BraA06g009000.3C	-	-
1422	AT1G12540	AKBr1	A	BraA06g008980.3C	-	-
1423	AT1G12550	AKBr1	A	BraA06g008970.3C	-	BraA09g059910.3C
1424	AT1G12560	AKBr1	A	BraA06g008960.3C	BraA08g030460.3C	BraA09g059900.3C
1425	-	-	-	BraA06g008950.3C	-	-
1426	AT1G12570	AKBr1	A	BraA06g008940.3C	BraA08g030450.3C	-
1427	AT1G12580	AKBr1	A	-	BraA08g030440.3C	BraA09g059890.3C
1428	AT1G12600	AKBr1	A	-	BraA08g030430.3C	-
1429	AT1G12610	AKBr1	A	BraA06g008930.3C	BraA08g030390.3C	BraA09g059880.3C
1430	AT1G12620	AKBr1	A	-	BraA08g030400.3C	-
1431	AT1G12640	AKBr1	A	BraA06g008920.3C	-	-
1432	AT1G12650	AKBr1	A	-	-	-
1433	-	-	-	-	-	BraA09g059870.3C
1434	AT1G12660	AKBr1	A	BraA06g008910.3C	-	BraA09g059840.3C
1435	AT1G12663	AKBr1	A	-	-	-
1436	AT1G12665	AKBr1	A	-	-	-
1437	AT1G12672	AKBr1	A	-	-	-
1438	AT1G12680	AKBr1	A	BraA06g008900.3C	BraA08g030380.3C	BraA09g059830.3C
1439	AT1G12700	AKBr1	A	-	-	BraA09g059800.3C
1440	AT1G12710	AKBr1	A	BraA06g008890.3C	-	-
1441	AT1G12730	AKBr1	A	-	-	-
1442	AT1G12740	AKBr1	A	BraA06g008880.3C	-	BraA09g059790.3C
1443	AT1G12750	AKBr1	A	BraA06g008870.3C	-	-
1444	AT1G12760	AKBr1	A	BraA06g008860.3C	BraA08g030370.3C	BraA09g059780.3C
1445	AT1G12770	AKBr1	A	-	BraA08g030330.3C	-
1446	AT1G12775	AKBr1	A	-	-	BraA09g059770.3C
1447	AT1G12780	AKBr1	A	BraA06g008850.3C	BraA08g030320.3C	-
1448	AT1G12790	AKBr1	A	BraA06g008840.3C	-	-
1449	-	-	-	BraA06g008830.3C	-	-
1450	AT1G12800	AKBr1	A	BraA06g008820.3C	-	-
1451	-	-	-	BraA06g008810.3C	-	-
1452	-	-	-	BraA06g008800.3C	-	-
1453	AT1G12805	AKBr1	A	BraA06g008790.3C	BraA08g030310.3C	-
1454	AT1G12810	AKBr1	A	-	BraA08g030300.3C	-
1455	AT1G12820	AKBr1	A	-	BraA08g030290.3C	BraA09g059760.3C
1456	AT1G12830	AKBr1	A	-	-	BraA09g059750.3C
1457	AT1G12840	AKBr1	A	BraA06g008780.3C	BraA08g030280.3C	BraA09g059740.3C
1458	AT1G12845	AKBr1	A	BraA06g008770.3C	-	-
1459	AT1G12850	AKBr1	A	-	BraA08g030270.3C	-
1460	AT1G12860	AKBr1	A	BraA06g008760.3C	BraA08g030260.3C	BraA09g059730.3C
1461	AT1G12880	AKBr1	A	BraA06g008740.3C	-	-
1462	AT1G12890	AKBr1	A	-	-	BraA09g059720.3C
1463	AT1G12900	AKBr1	A	BraA06g008730.3C	-	BraA09g059710.3C
1464	AT1G12910	AKBr1	A	BraA06g008720.3C	-	BraA09g059700.3C
1465	-	-	-	BraA06g008710.3C	-	-
1466	AT1G12920	AKBr1	A	-	BraA08g030250.3C	-
1467	AT1G12930	AKBr1	A	BraA06g008590.3C	-	BraA09g059690.3C
1468	AT1G12938	AKBr1	A	-	-	-
1469	AT1G12940	AKBr1	A	-	BraA08g030230.3C	-
1470	AT1G12950	AKBr1	A	-	-	BraA09g059680.3C
1471	AT1G12960	AKBr1	A	-	-	-
1472	AT1G12970	AKBr1	A	-	-	BraA09g059670.3C
1473	-	-	-	-	-	-
1474	AT1G12980	AKBr1	A	BraA06g008580.3C	-	BraA09g059660.3C
1475	AT1G12990	AKBr1	A	BraA06g008560.3C	BraA08g030220.3C	-
1476	AT1G13000	AKBr1	A	BraA06g008550.3C	-	-
1477	AT1G13020	AKBr1	A	-	BraA08g030210.3C	BraA09g059650.3C
1478	-	-	-	-	-	-
1479	AT1G13030	AKBr1	A	BraA06g008540.3C	-	BraA09g059630.3C
1480	AT1G13040	AKBr1	A	BraA06g008140.3C	BraA08g030200.3C	-
1481	AT1G13050	AKBr1	A	BraA06g008520.3C	BraA08g030190.3C	-
1482	AT1G13060	AKBr1	A	BraA06g008510.3C	BraA08g030180.3C	BraA09g059620.3C
1483	-	-	-	-	-	-
1484	AT1G13080	AKBr1	A	-	-	-
1485	-	-	-	-	-	-
1486	AT1G13120	AKBr1	A	BraA06g008500.3C	-	BraA09g059600.3C
1487	AT1G13130	AKBr1	A	BraA06g008490.3C	-	BraA09g059550.3C
1488	AT1G13140	AKBr1	A	BraA06g008480.3C	BraA08g030170.3C	-
1489	-	-	-	BraA06g008470.3C	-	-
1490	-	-	-	-	-	BraA09g059520.3C
1491	-	-	-	-	-	-
1492	AT1G13160	AKBr1	A	-	-	BraA09g059510.3C
1493	AT1G13170	AKBr1	A	BraA06g008460.3C	-	-
1494	AT1G13180	AKBr1	A	BraA06g008450.3C	BraA08g030160.3C	-
1495	AT1G13190	AKBr1	A	BraA06g008440.3C	-	-
1496	AT1G13195	AKBr1	A	BraA06g008430.3C	-	BraA09g059500.3C
1497	AT1G13200	AKBr1	A	-	BraA08g030150.3C	BraA09g059480.3C
1498	-	-	-	-	BraA08g030140.3C	-
1499	AT1G13210	AKBr1	A	BraA06g008400.3C	-	BraA09g059490.3C
1500	-	-	-	BraA06g008380.3C	-	-
1501	AT1G13220	AKBr1	A	-	-	-
1502	AT1G13230	AKBr1	A	-	-	-
1503	AT1G13245	AKBr1	A	-	-	-
1504	AT1G13250	AKBr1	A	BraA06g008370.3C	-	-
1505	AT1G13260	AKBr1	A	BraA06g008330.3C	-	BraA09g059460.3C
1506	AT1G13270	AKBr1	A	-	BraA08g030130.3C	BraA09g059450.3C
1507	AT1G13280	AKBr1	A	-	-	-
1508	AT1G13290	AKBr1	A	BraA06g008320.3C	-	-
1509	-	-	-	BraA06g008300.3C	-	-
1510	AT1G13300	AKBr1	A	BraA06g008290.3C	BraA08g030120.3C	-
1511	AT1G13310	AKBr1	A	-	-	-
1512	AT1G13320	AKBr1	A	-	-	-
1513	AT1G13330	AKBr1	A	BraA06g008280.3C	-	-
1514	-	-	-	-	-	BraA09g059430.3C
1515	-	-	-	-	-	-
1516	-	-	-	-	-	-
1517	AT1G13340	AKBr1	A	BraA06g008270.3C	BraA08g030110.3C	BraA09g059400.3C
1518	-	-	-	-	-	BraA09g059390.3C
1519	-	-	-	-	-	BraA09g059380.3C
1520	AT1G13350	AKBr1	A	-	-	-
1521	AT1G13360	AKBr1	A	BraA06g008260.3C	BraA08g030100.3C	-
1522	AT1G13370	AKBr1	A	-	-	-
1523	AT1G13380	AKBr1	A	BraA06g008240.3C	-	-
1524	-	-	-	-	-	-
1525	AT1G13390	AKBr1	A	BraA06g008230.3C	BraA08g030090.3C	BraA09g059360.3C
1526	AT1G13400	AKBr1	A	BraA06g008220.3C	-	-
1527	AT1G13410	AKBr1	A	-	BraA08g030080.3C	-
1528	AT1G13420	AKBr1	A	-	BraA08g030050.3C	-
1529	-	-	-	-	BraA08g030040.3C	-
1530	-	-	-	-	-	BraA09g059350.3C
1531	-	-	-	-	-	-
1532	AT1G13440	AKBr1	A	-	BraA08g030070.3C	BraA09g059340.3C
1533	AT1G13450	AKBr1	A	BraA06g009590.3C	-	BraA09g059330.3C
1534	AT1G13460	AKBr1	A	BraA06g009600.3C	-	-
1535	AT1G13470	AKBr1	A	BraA06g009610.3C	BraA08g030060.3C	BraA09g059300.3C
1536	AT1G13485	AKBr1	A	-	-	-
1537	AT1G13560	AKBr1	A	BraA06g009620.3C	-	BraA09g059290.3C
1538	AT1G13570	AKBr1	A	BraA06g009630.3C	-	-
1539	AT1G13580	AKBr1	A	-	-	BraA09g059280.3C
1540	AT1G13590	AKBr1	A	BraA06g009640.3C	-	BraA09g059270.3C
1541	AT1G13600	AKBr1	A	BraA06g009650.3C	-	BraA09g059260.3C
1542	AT1G13605	AKBr1	A	BraA06g009660.3C	-	-
1543	AT1G13607	AKBr1	A	-	-	-
1544	AT1G13608	AKBr1	A	-	-	-
1545	AT1G13609	AKBr1	A	-	-	-
1546	-	-	-	BraA06g009670.3C	-	-
1547	AT1G13610	AKBr1	A	BraA06g009680.3C	-	BraA09g059250.3C
1548	-	-	-	-	-	-
1549	-	-	-	-	-	-
1550	-	-	-	-	-	-
1551	-	-	-	-	-	-
1552	AT1G13620	AKBr1	A	BraA06g009690.3C	-	-
1553	-	-	-	-	-	-
1554	AT1G13630	AKBr1	A	BraA06g009720.3C	-	BraA09g058660.3C
1555	AT1G13635	AKBr1	A	BraA06g009730.3C	-	-
1556	AT1G13640	AKBr1	A	BraA06g009740.3C	-	-
1557	AT1G13650	AKBr1	A	-	-	-
1558	AT1G13670	AKBr1	A	-	-	-
1559	AT1G13680	AKBr1	A	BraA06g009750.3C	-	-
1560	AT1G13690	AKBr1	A	BraA06g009770.3C	-	-
1561	-	-	-	-	-	BraA09g059240.3C
1562	AT1G13700	AKBr1	A	BraA06g009780.3C	-	BraA09g059230.3C
1563	AT1G13710	AKBr1	A	BraA06g009790.3C	-	BraA09g059220.3C
1564	-	-	-	-	-	-
1565	AT1G13730	AKBr1	A	BraA06g009800.3C	-	-
1566	AT1G13740	AKBr1	A	BraA06g009810.3C	-	BraA09g059210.3C
1567	AT1G13750	AKBr1	A	BraA06g009820.3C	-	BraA09g059200.3C
1568	-	-	-	-	-	BraA09g059190.3C
1569	AT1G13755	AKBr1	A	-	-	-
1570	AT1G13760	AKBr1	A	-	-	-
1571	AT1G13770	AKBr1	A	BraA06g009830.3C	-	-
1572	AT1G13780	AKBr1	A	-	-	-
1573	AT1G13790	AKBr1	A	-	-	BraA09g059170.3C
1574	-	-	-	-	-	-
1575	AT1G13800	AKBr1	A	BraA06g009710.3C	-	BraA09g059580.3C
1576	-	-	-	-	-	BraA09g059570.3C
1577	-	-	-	-	-	-
1578	-	-	-	-	-	BraA09g059150.3C
1579	-	-	-	-	-	BraA09g059140.3C
1580	AT1G13810	AKBr1	A	-	-	BraA09g059130.3C
1581	AT1G13820	AKBr1	A	BraA06g009850.3C	-	-
1582	AT1G13830	AKBr1	A	BraA06g009860.3C	BraA08g030030.3C	BraA09g059100.3C
1583	AT1G13860	AKBr1	A	-	-	-
1584	AT1G13870	AKBr1	A	-	BraA08g030020.3C	BraA09g059090.3C
1585	AT1G13880	AKBr1	A	-	BraA08g030010.3C	BraA09g059080.3C
1586	AT1G13890	AKBr1	A	-	-	BraA09g059070.3C
1587	AT1G13900	AKBr1	A	BraA06g009870.3C	BraA08g030000.3C	BraA09g059060.3C
1588	-	-	-	-	-	BraA09g058570.3C
1589	AT1G13910	AKBr1	A	-	-	BraA09g058560.3C
1590	AT1G13920	AKBr1	A	BraA06g009880.3C	BraA08g029990.3C	-
1591	AT1G13930	AKBr1	A	-	BraA08g029970.3C	-
1592	-	-	-	-	-	BraA09g059050.3C
1593	-	-	-	-	-	-
1594	AT1G13940	AKBr1	A	BraA06g009890.3C	BraA08g029960.3C	BraA09g059040.3C
1595	AT1G13950	AKBr1	A	-	-	-
1596	-	-	-	-	-	-
1597	AT1G13960	AKBr1	A	BraA06g009900.3C	BraA08g029950.3C	BraA09g059030.3C
1598	AT1G13970	AKBr1	A	BraA06g009910.3C	-	BraA09g059020.3C
1599	-	-	-	-	-	-
1600	AT1G13980	AKBr1	A	BraA06g009920.3C	-	-
1601	AT1G13990	AKBr1	A	BraA06g009930.3C	-	-
1602	AT1G14000	AKBr1	A	BraA06g009940.3C	-	BraA09g059010.3C
1603	AT1G14010	AKBr1	A	-	BraA08g029940.3C	BraA09g059000.3C
1604	AT1G14020	AKBr1	A	BraA06g009950.3C	BraA08g029930.3C	-
1605	AT1G14030	AKBr1	A	-	-	BraA09g058990.3C
1606	AT1G14040	AKBr1	A	BraA06g009960.3C	-	BraA09g058970.3C
1607	AT1G14048	AKBr1	A	-	-	-
1608	AT1G14060	AKBr1	A	-	BraA08g029920.3C	BraA09g058960.3C
1609	-	-	-	BraA06g010000.3C	-	-
1610	AT1G14070	AKBr1	A	BraA06g010030.3C	-	BraA09g058920.3C
1611	-	-	-	-	-	-
1612	-	-	-	-	-	-
1613	AT1G14100	AKBr1	A	-	BraA08g029880.3C	-
1614	AT1G14120	AKBr1	A	BraA06g010090.3C	BraA08g029860.3C	BraA09g058900.3C
1615	AT1G14140	AKBr1	A	-	-	BraA09g058890.3C
1616	AT1G14150	AKBr1	A	BraA06g010120.3C	-	BraA09g058880.3C
1617	AT1G14160	AKBr1	A	-	-	BraA09g058870.3C
1618	AT1G14170	AKBr1	A	BraA06g010130.3C	-	BraA09g058860.3C
1619	AT1G14180	AKBr1	A	BraA06g010140.3C	-	BraA09g058850.3C
1620	AT1G14185	AKBr1	A	-	-	BraA09g058840.3C
1621	AT1G14200	AKBr1	A	BraA06g010150.3C	-	BraA09g058830.3C
1622	-	-	-	BraA06g010160.3C	-	-
1623	AT1G14205	AKBr1	A	-	-	BraA09g058820.3C
1624	AT1G14210	AKBr1	A	-	-	BraA09g058770.3C
1625	-	-	-	-	-	BraA09g058760.3C
1626	AT1G14225	AKBr1	A	-	-	-
1627	-	-	-	-	-	-
1628	-	-	-	-	-	-
1629	-	-	-	-	-	BraA09g058720.3C
1630	AT1G14230	AKBr1	A	BraA06g010180.3C	-	BraA09g058710.3C
1631	AT1G14260	AKBr1	A	BraA06g010200.3C	-	BraA09g058700.3C
1632	AT1G14270	AKBr1	A	BraA06g010210.3C	BraA08g029850.3C	-
1633	AT1G14280	AKBr1	A	BraA06g010220.3C	-	-
1634	AT1G14290	AKBr1	A	BraA06g010230.3C	-	-
1635	AT1G14300	AKBr1	A	BraA06g010240.3C	-	-
1636	AT1G14310	AKBr1	A	BraA06g010250.3C	-	-
1637	AT1G14315	AKBr1	A	-	-	-
1638	AT1G14320	AKBr1	A	BraA06g010260.3C	BraA08g029840.3C	BraA09g058690.3C
1639	-	-	-	-	-	-
1640	AT1G14330	AKBr1	A	BraA06g010270.3C	-	BraA09g058680.3C
1641	AT1G14340	AKBr1	A	BraA06g010280.3C	BraA08g029830.3C	-
1642	AT1G14345	AKBr1	A	BraA06g010290.3C	-	-
1643	AT1G14350	AKBr1	A	BraA06g010310.3C	-	BraA09g058670.3C
1644	AT1G14360	AKBr1	A	BraA06g010320.3C	-	-
1645	AT1G14370	AKBr1	A	BraA06g010340.3C	-	BraA09g058650.3C
1646	-	-	-	BraA06g010350.3C	-	-
1647	AT1G14380	AKBr1	A	BraA06g010370.3C	-	-
1648	-	-	-	BraA06g010410.3C	-	-
1649	AT1G14400	AKBr1	A	BraA06g010420.3C	BraA08g029810.3C	BraA09g058640.3C
1650	AT1G14410	AKBr1	A	-	BraA08g029800.3C	-
1651	AT1G14420	AKBr1	A	BraA06g010430.3C	BraA08g029780.3C	BraA09g058630.3C
1652	AT1G14430	AKBr1	A	BraA06g010440.3C	BraA08g029790.3C	BraA09g058620.3C
1653	AT1G14440	AKBr1	A	-	-	BraA09g058610.3C
1654	AT1G14450	AKBr1	A	BraA06g010470.3C	-	BraA09g058600.3C
1655	-	-	-	-	-	-
1656	AT1G14455	AKBr1	A	-	-	-
1657	AT1G14460	AKBr1	A	-	-	-
1658	AT1G14470	AKBr1	A	BraA06g010480.3C	-	-
1659	AT1G14480	AKBr1	A	BraA06g010490.3C	-	BraA09g058590.3C
1660	-	-	-	-	-	-
1661	AT1G14490	AKBr1	A	-	-	-
1662	-	-	-	-	-	-
1663	AT1G14510	AKBr1	A	-	BraA08g029770.3C	BraA09g058580.3C
1664	AT1G14520	AKBr1	A	BraA06g010520.3C	-	-
1665	AT1G14530	AKBr1	A	BraA06g010530.3C	-	-
1666	AT1G14540	AKBr1	A	BraA06g010540.3C	-	BraA09g058550.3C
1667	AT1G14549	AKBr1	A	-	-	-
1668	AT1G14560	AKBr1	A	BraA06g010550.3C	BraA08g029760.3C	-
1669	-	-	-	-	-	-
1670	-	-	-	-	-	-
1671	AT1G14570	AKBr1	A	BraA06g010560.3C	-	-
1672	AT1G14580	AKBr1	A	BraA06g010570.3C	BraA08g029740.3C	BraA09g058520.3C
1673	AT1G14590	AKBr1	A	-	-	-
1674	AT1G14600	AKBr1	A	BraA06g010590.3C	-	-
1675	-	-	-	BraA06g010600.3C	-	-
1676	-	-	-	-	-	BraA09g058510.3C
1677	AT1G14610	AKBr1	A	BraA06g010610.3C	BraA08g029730.3C	BraA09g058500.3C
1678	-	-	-	-	-	-
1679	-	-	-	-	-	-
1680	AT1G14620	AKBr1	A	-	-	-
1681	AT1G14630	AKBr1	A	BraA06g010620.3C	-	BraA09g058490.3C
1682	-	-	-	-	BraA08g029720.3C	-
1683	AT1G14640	AKBr1	A	BraA06g010630.3C	BraA08g029700.3C	-
1684	AT1G14642	AKBr1	A	-	-	-
1685	AT1G14660	AKBr1	A	BraA06g010640.3C	-	-
1686	AT1G14670	AKBr1	A	-	BraA08g029690.3C	-
1687	AT1G14680	AKBr1	A	-	-	BraA09g058480.3C
1688	AT1G14685	AKBr1	A	BraA06g010670.3C	BraA08g029680.3C	BraA09g058470.3C
1689	AT1G14686	AKBr1	A	BraA06g010690.3C	-	-
1690	AT1G14687	AKBr1	A	-	-	BraA09g058460.3C
1691	AT1G14688	AKBr1	A	-	BraA08g029660.3C	BraA09g058540.3C
1692	-	-	-	-	-	BraA09g058530.3C
1693	AT1G14690	AKBr1	A	-	-	BraA09g058450.3C
1694	AT1G14700	AKBr1	A	-	BraA08g029650.3C	-
1695	AT1G14710	AKBr1	A	BraA06g010700.3C	BraA08g029640.3C	BraA09g058440.3C
1696	AT1G14720	AKBr1	A	-	-	BraA09g058430.3C
1697	AT1G14730	AKBr1	A	BraA06g010710.3C	-	BraA09g058420.3C
1698	AT1G14740	AKBr1	A	BraA06g010720.3C	-	-
1699	AT1G14750	AKBr1	A	BraA06g010730.3C	BraA08g029630.3C	BraA09g058410.3C
1700	AT1G14755	AKBr1	A	-	-	-
1701	-	-	-	-	-	BraA09g058400.3C
1702	AT1G14760	AKBr1	A	BraA06g010740.3C	-	BraA09g058390.3C
1703	AT1G14770	AKBr1	A	BraA06g010750.3C	-	-
1704	AT1G14780	AKBr1	A	BraA06g010760.3C	-	BraA09g058380.3C
1705	AT1G14790	AKBr1	A	BraA06g010770.3C	-	-
1706	AT1G14800	AKBr1	A	-	-	-
1707	AT1G14810	AKBr1	A	BraA06g010780.3C	BraA08g029620.3C	-
1708	AT1G14820	AKBr1	A	BraA06g010790.3C	-	BraA09g058360.3C
1709	AT1G14830	AKBr1	A	-	BraA08g029610.3C	BraA09g058350.3C
1710	AT1G14840	AKBr1	A	BraA06g010800.3C	-	BraA09g058340.3C
1711	-	-	-	-	-	-
1712	AT1G14850	AKBr1	A	BraA06g010810.3C	-	BraA09g058330.3C
1713	AT1G14860	AKBr1	A	BraA06g010820.3C	-	BraA09g058300.3C
1714	AT1G14870	AKBr1	A	BraA06g010830.3C	-	BraA09g058270.3C
1715	AT1G14890	AKBr1	A	BraA06g010840.3C	BraA08g029600.3C	-
1716	AT1G14900	AKBr1	A	-	-	-
1717	AT1G14910	AKBr1	A	BraA06g010850.3C	-	-
1718	AT1G14920	AKBr1	A	-	-	-
1719	-	-	-	BraA06g010870.3C	-	-
1720	-	-	-	BraA06g010880.3C	-	-
1721	AT1G14930	AKBr1	A	BraA06g010890.3C	-	BraA09g058260.3C
1722	-	-	-	-	-	-
1723	-	-	-	-	-	BraA09g058250.3C
1724	-	-	-	-	-	BraA09g058240.3C
1725	AT1G14970	AKBr1	A	BraA06g010900.3C	-	BraA09g058230.3C
1726	AT1G14980	AKBr1	A	BraA06g010910.3C	BraA08g029590.3C	BraA09g058220.3C
1727	AT1G14990	AKBr1	A	BraA06g010920.3C	-	BraA09g058210.3C
1728	AT1G15000	AKBr1	A	BraA06g010930.3C	-	BraA09g058200.3C
1729	-	-	-	-	-	-
1730	AT1G15010	AKBr1	A	BraA06g010940.3C	BraA08g029580.3C	-
1731	AT1G15015	AKBr1	A	-	-	-
1732	AT1G15020	AKBr1	A	BraA06g010950.3C	-	BraA09g058190.3C
1733	AT1G15030	AKBr1	A	BraA06g010960.3C	-	BraA09g058180.3C
1734	AT1G15040	AKBr1	A	BraA06g010970.3C	-	BraA09g058170.3C
1735	AT1G15045	AKBr1	A	-	-	-
1736	AT1G15050	AKBr1	A	BraA06g010980.3C	-	-
1737	AT1G15060	AKBr1	A	-	BraA08g029570.3C	BraA09g058160.3C
1738	AT1G15080	AKBr1	A	-	-	BraA09g058150.3C
1739	-	-	-	-	-	-
1740	AT1G15100	AKBr1	A	BraA06g010990.3C	-	-
1741	AT1G15110	AKBr1	A	-	-	BraA09g058130.3C
1742	AT1G15120	AKBr1	A	BraA06g011010.3C	BraA08g029560.3C	-
1743	AT1G15125	AKBr1	A	BraA06g011020.3C	-	-
1744	AT1G15130	AKBr1	A	BraA06g011030.3C	-	BraA09g058120.3C
1745	AT1G15140	AKBr1	A	BraA06g011040.3C	BraA08g029550.3C	-
1746	AT1G15150	AKBr1	A	BraA06g011050.3C	BraA08g029540.3C	BraA09g058110.3C
1747	AT1G15165	AKBr1	A	-	-	-
1748	AT1G15180	AKBr1	A	-	-	-
1749	AT1G15190	AKBr1	A	BraA06g011060.3C	BraA08g029530.3C	-
1750	AT1G15200	AKBr1	A	BraA06g011070.3C	-	BraA09g058100.3C
1751	AT1G15210	AKBr1	A	BraA06g011080.3C	BraA08g029520.3C	-
1752	AT1G15215	AKBr1	A	BraA06g011100.3C	-	-
1753	AT1G15220	AKBr1	A	BraA06g011110.3C	BraA08g029510.3C	-
1754	AT1G15230	AKBr1	A	BraA06g011120.3C	-	-
1755	AT1G15240	AKBr1	A	BraA06g011130.3C	-	BraA09g058090.3C
1756	AT1G15250	AKBr1	A	-	-	-
1757	AT1G15260	AKBr1	A	BraA06g011140.3C	-	-
1758	AT1G15270	AKBr1	A	BraA06g011150.3C	BraA08g029500.3C	BraA09g058080.3C
1759	-	-	-	BraA06g011160.3C	-	-
1760	AT1G15280	AKBr1	A	BraA06g011170.3C	BraA08g029490.3C	-
1761	AT1G15290	AKBr1	A	BraA06g011180.3C	-	-
1762	-	-	-	BraA06g011190.3C	-	-
1763	AT1G15310	AKBr1	A	BraA06g011200.3C	-	-
1764	AT1G15320	AKBr1	A	BraA06g011210.3C	-	-
1765	AT1G15330	AKBr1	A	BraA06g011220.3C	-	-
1766	AT1G15340	AKBr1	A	-	BraA08g029470.3C	BraA09g058050.3C
1767	AT1G15350	AKBr1	A	BraA06g011230.3C	BraA08g029460.3C	BraA09g058040.3C
1768	-	-	-	-	-	-
1769	-	-	-	-	-	-
1770	AT1G15360	AKBr1	A	BraA06g011240.3C	-	BraA09g058030.3C
1771	AT1G15370	AKBr1	A	BraA06g011250.3C	-	BraA09g058020.3C
1772	AT1G15380	AKBr1	A	BraA06g011260.3C	BraA08g029450.3C	BraA09g058010.3C
1773	AT1G15385	AKBr1	A	BraA06g011270.3C	BraA08g029440.3C	-
1774	-	-	-	BraA06g011280.3C	-	-
1775	AT1G15390	AKBr1	A	BraA06g011290.3C	-	BraA09g058000.3C
1776	AT1G15400	AKBr1	A	BraA06g011300.3C	-	BraA09g057990.3C
1777	-	-	-	-	-	BraA09g057980.3C
1778	AT1G15410	AKBr1	A	BraA06g011310.3C	-	-
1779	AT1G15415	AKBr1	A	BraA06g011320.3C	BraA08g029430.3C	-
1780	AT1G15420	AKBr1	A	BraA06g011330.3C	BraA08g029420.3C	-
1781	AT1G15430	AKBr1	A	BraA06g011340.3C	BraA08g029410.3C	-
1782	AT1G15440	AKBr1	A	BraA06g011350.3C	BraA08g029400.3C	-
1783	AT1G15460	AKBr1	A	-	-	-
1784	-	-	-	-	-	BraA09g057970.3C
1785	-	-	-	-	-	BraA09g057960.3C
1786	AT1G15470	AKBr1	A	-	-	BraA09g057950.3C
1787	AT1G15480	AKBr1	A	BraA06g011360.3C	-	-
1788	AT1G15490	AKBr1	A	BraA06g011390.3C	-	-
1789	AT1G15500	AKBr1	A	BraA06g011400.3C	BraA08g029390.3C	-
1790	-	-	-	-	BraA08g029380.3C	-
1791	AT1G15510	AKBr1	A	BraA06g011410.3C	-	-
1792	AT1G15520	AKBr1	A	BraA06g011420.3C	-	BraA09g057940.3C
1793	AT1G15530	AKBr1	A	-	-	BraA09g057930.3C
1794	AT1G15540	AKBr1	A	BraA06g011430.3C	-	-
1795	AT1G15550	AKBr1	A	BraA06g011440.3C	-	BraA09g057920.3C
1796	-	-	-	BraA06g011450.3C	-	-
1797	AT1G15570	AKBr1	A	BraA06g011460.3C	BraA08g029370.3C	BraA09g057910.3C
1798	AT1G15580	AKBr1	A	-	-	BraA09g057900.3C
1799	AT1G15590	AKBr1	A	-	-	BraA09g057890.3C
1800	AT1G15600	AKBr1	A	-	-	-
1801	-	-	-	-	-	-
1802	AT1G15660	AKBr1	A	BraA06g011480.3C	-	-
1803	AT1G15670	AKBr1	A	BraA06g011490.3C	-	BraA09g057880.3C
1804	AT1G15680	AKBr1	A	-	-	-
1805	AT1G15690	AKBr1	A	BraA06g011500.3C	BraA08g029350.3C	BraA09g057870.3C
1806	AT1G15700	AKBr1	A	-	BraA08g029340.3C	BraA09g057860.3C
1807	AT1G15710	AKBr1	A	-	-	BraA09g057850.3C
1808	AT1G15720	AKBr1	A	-	-	-
1809	AT1G15730	AKBr1	A	BraA06g011510.3C	-	-
1810	AT1G15740	AKBr1	A	BraA06g011520.3C	-	-
1811	AT1G15750	AKBr1	A	BraA06g011530.3C	-	BraA09g057840.3C
1812	AT1G15757	AKBr1	A	-	-	-
1813	-	-	-	BraA06g011540.3C	-	-
1814	AT1G15760	AKBr1	A	BraA06g011550.3C	-	-
1815	-	-	-	BraA06g011570.3C	-	-
1816	AT1G15770	AKBr1	A	BraA06g011600.3C	BraA08g029330.3C	BraA09g057830.3C
1817	-	-	-	BraA06g011610.3C	-	-
1818	AT1G15772	AKBr1	A	-	-	-
1819	AT1G15800	AKBr1	A	BraA06g011690.3C	-	BraA09g057810.3C
1820	AT1G15810	AKBr1	A	BraA06g011730.3C	-	BraA09g057800.3C
1821	AT1G15820	AKBr1	A	-	-	-
1822	AT1G15825	AKBr1	A	-	-	BraA09g057790.3C
1823	-	-	-	-	-	-
1824	AT1G15830	AKBr1	A	BraA06g011750.3C	-	-
1825	AT1G15840	AKBr1	A	-	-	-
1826	AT1G15850	AKBr1	A	-	-	-
1827	AT1G15860	AKBr1	A	BraA06g011760.3C	BraA08g029320.3C	BraA09g057770.3C
1828	AT1G15870	AKBr1	A	BraA06g011770.3C	-	-
1829	AT1G15880	AKBr1	A	BraA06g011780.3C	BraA08g029310.3C	BraA09g057760.3C
1830	AT1G15885	AKBr1	A	-	-	-
1831	AT1G15890	AKBr1	A	BraA06g011790.3C	-	-
1832	AT1G15900	AKBr1	A	-	-	-
1833	AT1G15910	AKBr1	A	-	-	BraA09g057750.3C
1834	AT1G15920	AKBr1	A	BraA06g011800.3C	-	-
1835	AT1G15930	AKBr1	A	-	BraA08g029300.3C	BraA09g057740.3C
1836	AT1G15940	AKBr1	A	BraA06g011810.3C	BraA08g029290.3C	BraA09g057730.3C
1837	AT1G15950	AKBr1	A	BraA06g011820.3C	-	BraA09g057720.3C
1838	AT1G15960	AKBr1	A	BraA06g011830.3C	-	-
1839	AT1G15970	AKBr1	A	-	BraA08g029280.3C	BraA09g057710.3C
1840	-	-	-	BraA06g011840.3C	-	-
1841	AT1G15980	AKBr1	A	BraA06g011850.3C	-	-
1842	AT1G15990	AKBr1	A	BraA06g011860.3C	-	-
1843	AT1G16000	AKBr1	A	-	-	-
1844	AT1G16010	AKBr1	A	-	-	-
1845	AT1G16020	AKBr1	A	-	-	BraA09g057700.3C
1846	AT1G16022	AKBr1	A	BraA06g011870.3C	-	BraA09g057690.3C
1847	AT1G16025	AKBr1	A	-	-	-
1848	AT1G16030	AKBr1	A	BraA06g011880.3C	BraA08g029270.3C	-
1849	AT1G16040	AKBr1	A	BraA06g011890.3C	BraA08g029260.3C	BraA09g057680.3C
1850	AT1G16060	AKBr1	A	BraA06g011900.3C	-	-
1851	AT1G16070	AKBr1	A	BraA06g011910.3C	-	-
1852	AT1G16080	AKBr1	A	BraA06g011920.3C	-	-
1853	AT1G16090	AKBr1	A	-	-	-
1854	AT1G16150	AKBr1	A	-	-	BraA09g057660.3C
1855	AT1G16170	AKBr1	A	BraA06g011930.3C	BraA08g029250.3C	BraA09g057650.3C
1856	-	-	-	BraA06g011940.3C	-	-
1857	AT1G16180	AKBr1	A	-	-	BraA09g057640.3C
1858	-	-	-	BraA06g011960.3C	-	-
1859	AT1G16190	AKBr1	A	BraA06g011980.3C	-	BraA09g057630.3C
1860	AT1G16210	AKBr1	A	-	-	-
1861	AT1G16220	AKBr1	A	BraA06g011990.3C	-	-
1862	AT1G16225	AKBr1	A	BraA06g012000.3C	-	BraA09g057620.3C
1863	AT1G16250	AKBr1	A	BraA06g012010.3C	BraA08g029240.3C	-
1864	AT1G16260	AKBr1	A	-	-	-
1865	-	-	-	BraA06g012250.3C	-	-
1866	AT1G16270	AKBr1	A	BraA06g012260.3C	-	BraA09g057610.3C
1867	-	-	-	BraA06g012030.3C	-	-
1868	AT1G16280	AKBr1	A	-	-	BraA09g057600.3C
1869	-	-	-	-	-	BraA09g057580.3C
1870	-	-	-	BraA06g012040.3C	-	-
1871	-	-	-	BraA06g012050.3C	-	-
1872	AT1G16290	AKBr1	A	BraA06g012230.3C	-	-
1873	-	-	-	BraA06g012240.3C	-	-
1874	AT1G16300	AKBr1	A	BraA06g012060.3C	-	-
1875	AT1G16310	AKBr1	A	BraA06g012070.3C	-	BraA09g057570.3C
1876	AT1G16320	AKBr1	A	BraA06g012080.3C	-	-
1877	AT1G16330	AKBr1	A	BraA06g012090.3C	BraA08g029230.3C	-
1878	AT1G16340	AKBr1	A	-	-	-
1879	AT1G16350	AKBr1	A	BraA06g012100.3C	-	-
1880	-	-	-	BraA06g012110.3C	-	-
1881	AT1G16360	AKBr1	A	-	-	BraA09g057560.3C
1882	AT1G16370	AKBr1	A	BraA06g012120.3C	BraA08g029210.3C	-
1883	AT1G16380	AKBr1	A	BraA06g012160.3C	BraA08g029220.3C	-
1884	AT1G16400	AKBr1	A	BraA06g012170.3C	-	-
1885	AT1G16420	AKBr1	A	-	-	-
1886	AT1G16430	AKBr1	A	BraA06g012190.3C	-	-
1887	AT1G16440	AKBr1	A	BraA06g012200.3C	-	-
1888	AT1G16445	AKBr1	A	-	-	BraA09g057550.3C
1889	AT1G16460	AKBr1	A	BraA06g012210.3C	-	-
1890	-	-	-	-	-	-
1891	-	-	-	BraA06g012220.3C	-	-
1892	AT1G16470	AKBr1	A	-	-	-
1893	AT1G16480	AKBr1	A	-	BraA08g029200.3C	-
1894	AT1G16490	AKBr1	A	BraA06g012270.3C	-	BraA09g057540.3C
1895	-	-	-	BraA06g012280.3C	-	-
1896	-	-	-	-	-	BraA09g057530.3C
1897	AT1G16500	AKBr1	A	BraA06g012290.3C	-	BraA09g057520.3C
1898	-	-	-	BraA06g012300.3C	-	-
1899	AT1G16510	AKBr1	A	BraA06g012310.3C	-	BraA09g057510.3C
1900	AT1G16515	AKBr1	A	-	-	-
1901	AT1G16520	AKBr1	A	BraA06g012320.3C	-	-
1902	AT1G16530	AKBr1	A	BraA06g012330.3C	-	BraA09g057500.3C
1903	AT1G16540	AKBr1	A	BraA06g012340.3C	-	-
1904	AT1G16560	AKBr1	A	BraA06g012350.3C	-	BraA09g057490.3C
1905	AT1G16570	AKBr1	A	BraA06g012370.3C	-	BraA09g057480.3C
1906	AT1G16590	AKBr1	A	-	-	BraA09g057470.3C
1907	-	-	-	BraA06g012380.3C	-	-
1908	AT1G16610	AKBr1	A	BraA06g012390.3C	-	BraA09g057460.3C
1909	-	-	-	BraA06g012400.3C	-	-
1910	AT1G16630	AKBr1	A	BraA06g012410.3C	-	-
1911	AT1G16640	AKBr1	A	BraA06g012420.3C	-	-
1912	AT1G16650	AKBr1	A	BraA06g012430.3C	-	-
1913	AT1G16670	AKBr1	A	BraA06g012440.3C	-	BraA09g057440.3C
1914	AT1G16680	AKBr1	A	BraA06g012460.3C	-	-
1915	AT1G16690	AKBr1	A	-	-	-
1916	AT1G16700	AKBr1	A	-	-	-
1917	AT1G16705	AKBr1	A	BraA06g012470.3C	BraA08g029160.3C	BraA09g057400.3C
1918	AT1G16720	AKBr1	A	BraA06g012480.3C	-	-
1919	AT1G16730	AKBr1	A	-	BraA08g029150.3C	-
1920	AT1G16740	AKBr1	A	BraA06g012490.3C	BraA08g029140.3C	-
1921	AT1G16750	AKBr1	A	-	BraA08g029130.3C	-
1922	AT1G16760	AKBr1	A	BraA06g012500.3C	BraA08g029120.3C	BraA09g057390.3C
1923	AT1G16770	AKBr1	A	-	BraA08g029110.3C	-
1924	AT1G16780	AKBr1	A	-	-	-
1925	AT1G16790	AKBr1	A	BraA06g012510.3C	-	-
1926	AT1G16800	AKBr1	A	-	-	BraA09g057380.3C
1927	AT1G16810	AKBr1	A	BraA06g012520.3C	-	BraA09g057370.3C
1928	AT1G16820	AKBr1	A	-	-	-
1929	AT1G16825	AKBr1	A	-	-	BraA09g057360.3C
1930	-	-	-	-	-	-
1931	AT1G16830	AKBr1	A	BraA06g012530.3C	-	-
1932	AT1G16840	AKBr1	A	BraA06g012540.3C	-	-
1933	AT1G16850	AKBr1	A	BraA06g012550.3C	-	-
1934	AT1G16858	AKBr1	A	-	-	-
1935	AT1G16860	AKBr1	A	BraA06g012560.3C	BraA08g029100.3C	-
1936	AT1G16870	AKBr1	A	BraA06g012570.3C	BraA08g029090.3C	-
1937	AT1G16880	AKBr1	A	BraA06g012580.3C	BraA08g029080.3C	-
1938	AT1G16890	AKBr1	A	-	-	BraA09g057350.3C
1939	AT1G16900	AKBr1	A	BraA06g012590.3C	BraA08g029070.3C	-
1940	AT1G16905	AKBr1	A	-	-	-
1941	AT1G16910	AKBr1	A	-	-	-
1942	AT1G16916	AKBr1	A	-	-	BraA09g057340.3C
1943	AT1G16920	AKBr1	A	BraA06g012600.3C	BraA08g029060.3C	BraA09g057330.3C
1944	AT1G16930	AKBr1	A	BraA06g012610.3C	-	BraA09g057310.3C
1945	AT1G16950	AKBr1	A	BraA06g012620.3C	BraA08g029050.3C	-
1946	AT1G16960	AKBr1	A	-	-	-
1947	AT1G16970	AKBr1	A	BraA06g012630.3C	-	-
1948	AT1G16980	AKBr1	A	BraA06g012640.3C	-	-
1949	-	-	-	BraA06g012660.3C	-	-
1950	-	-	-	-	-	-
1951	AT1G17010	AKBr1	A	BraA06g012670.3C	-	BraA09g057290.3C
1952	AT1G17030	AKBr1	A	BraA06g012680.3C	-	-
1953	AT1G17040	AKBr1	A	-	-	-
1954	AT1G17050	AKBr1	A	BraA06g012690.3C	-	-
1955	AT1G17060	AKBr1	A	BraA06g012700.3C	BraA08g029040.3C	BraA09g057280.3C
1956	AT1G17070	AKBr1	A	BraA06g012710.3C	-	BraA09g057270.3C
1957	AT1G17080	AKBr1	A	-	BraA08g029030.3C	-
1958	AT1G17090	AKBr1	A	-	-	-
1959	AT1G17100	AKBr1	A	BraA06g012720.3C	-	-
1960	AT1G17110	AKBr1	A	BraA06g012730.3C	BraA08g029020.3C	-
1961	AT1G17120	AKBr1	A	-	-	BraA09g057260.3C
1962	-	-	-	-	-	-
1963	AT1G17130	AKBr1	A	BraA06g012740.3C	-	BraA09g057250.3C
1964	AT1G17140	AKBr1	A	BraA06g012750.3C	BraA08g029010.3C	BraA09g057240.3C
1965	AT1G17145	AKBr1	A	BraA06g012760.3C	-	-
1966	AT1G17147	AKBr1	A	BraA06g012770.3C	BraA08g029000.3C	-
1967	AT1G17150	AKBr1	A	BraA06g012780.3C	-	-
1968	AT1G17160	AKBr1	A	BraA06g012790.3C	-	BraA09g057230.3C
1969	AT1G17170	AKBr1	A	BraA06g012800.3C	BraA08g028990.3C	BraA09g057220.3C
1970	-	-	-	-	-	BraA09g057210.3C
1971	-	-	-	-	-	BraA09g057200.3C
1972	-	-	-	BraA06g012830.3C	-	-
1973	-	-	-	-	-	BraA09g057170.3C
1974	AT1G17200	AKBr1	A	BraA06g012840.3C	BraA08g028980.3C	BraA09g057160.3C
1975	AT1G17210	AKBr1	A	BraA06g012850.3C	BraA08g028970.3C	-
1976	AT1G17220	AKBr1	A	BraA06g012860.3C	BraA08g028960.3C	-
1977	AT1G17230	AKBr1	A	BraA06g012870.3C	-	-
1978	AT1G17235	AKBr1	A	-	-	-
1979	AT1G17250	AKBr1	A	-	BraA08g028950.3C	-
1980	AT1G17260	AKBr1	A	-	BraA08g028940.3C	-
1981	AT1G17270	AKBr1	A	-	BraA08g028930.3C	-
1982	AT1G17280	AKBr1	A	BraA06g012910.3C	BraA08g028920.3C	BraA09g057150.3C
1983	AT1G17285	AKBr1	A	BraA06g012920.3C	-	BraA09g057130.3C
1984	AT1G17290	AKBr1	A	BraA06g012930.3C	BraA08g028910.3C	BraA09g057120.3C
1985	AT1G17300	AKBr1	A	-	-	-
1986	AT1G17310	AKBr1	A	-	-	BraA09g057110.3C
1987	AT1G17330	AKBr1	A	BraA06g012940.3C	-	-
1988	AT1G17340	AKBr1	A	BraA06g012960.3C	-	-
1989	-	-	-	-	-	-
1990	-	-	-	-	-	-
1991	-	-	-	-	-	-
1992	AT1G17345	AKBr1	A	BraA06g012970.3C	BraA08g028900.3C	-
1993	-	-	-	-	BraA08g028880.3C	-
1994	AT1G17350	AKBr1	A	BraA06g012980.3C	-	-
1995	AT1G17360	AKBr1	A	BraA06g012990.3C	-	-
1996	-	-	-	-	-	BraA09g057080.3C
1997	AT1G17370	AKBr1	A	-	-	BraA09g057070.3C
[truncated: 30,752 more rows]
