# Supplementary material for: Improved Brassica rapa reference genome by single-molecule sequencing and chromosome conformation capture technologies
Source: Hortic Res. 2018 Aug 15;5:50. doi: 10.1038/s41438-018-0071-9 (PMC6092429; doi:10.1038/s41438-018-0071-9)
Supplement: Supplementary file 9 — Suplementary_Tables_S15 [file 41438_2018_71_MOESM9_ESM.xlsx]

## Sheet: Supplementary Table S4
Supplementary Table S4 Lists of mis-assembled contigs and their split information in B. rapa genome v3.0
Contig ID	Splited contig ID	Start	End
Contig00037	Contig00037_1	1	41003
Contig00037	Contig00037_2	41004	126351
Contig00196	Contig00196_1	1	361435
Contig00196	Contig00196_2	361436	787065
Contig00218	Contig00218_1	1	58007
Contig00218	Contig00218_2	58008	253659
Contig00266	Contig00266_1	1	62066
Contig00266	Contig00266_2	62067	105854
Contig00430	Contig00430_1	1	29048
Contig00430	Contig00430_2	29049	91502
Contig00432	Contig00432_1	1	41074
Contig00432	Contig00432_2	41075	107529
Contig00434	Contig00434_1	1	108496
Contig00434	Contig00434_2	108497	168141
Contig00506	Contig00506_1	1	903393
Contig00506	Contig00506_2	903394	2621459
Contig00737	Contig00737_1	1	127407
Contig00737	Contig00737_2	127408	171462
Contig00763	Contig00763_1	1	1337606
Contig00763	Contig00763_2	1337607	1457062
Contig00775	Contig00775_1	1	41183
Contig00775	Contig00775_2	41184	90218
Contig00844	Contig00844_1	1	63476
Contig00844	Contig00844_2	63477	3719779
Contig00853	Contig00853_1	1	71851
Contig00853	Contig00853_2	71852	107942
Contig00871	Contig00871_1	1	863002
Contig00871	Contig00871_2	863003	1010878
Contig00909	Contig00909_1	1	119018
Contig00909	Contig00909_2	119019	1824397
Contig00946	Contig00946_1	1	66647
Contig00946	Contig00946_2	66648	94260
Contig01063	Contig01063_1	1	399879
Contig01063	Contig01063_2	399880	582548
Contig01163	Contig01163_1	1	67083
Contig01163	Contig01163_2	67084	108854
Contig01215	Contig01215_1	1	2263031
Contig01215	Contig01215_2	2263032	2847668
Contig01216	Contig01216_1	1	250333
Contig01216	Contig01216_2	250334	716590
Contig01265	Contig01265_1	1	61717
Contig01265	Contig01265_2	61718	104367
Contig01464	Contig01464_1	1	1894249
Contig01464	Contig01464_2	1894250	2300951

## Sheet: Supplementary Table S5
Supplementary Table S5 Detailed information on the order and orentation of scaffolds on chromosomes of B. rapa genome v3.0
Chr	Scaffold	Strat	Stop	Strand	Type	Contig ID/Gap type	Note
A01	Scaffold1238	1	418090	+	Contig	Contig01227
A01	Scaffold1238	418091	422534	+	Gap	Mate-Pairs
A01	Scaffold1238	422535	2635724	-	Contig	Contig00425
A01	Scaffold1238	2635725	2646972	-	Gap	Mate-Pairs
A01	Scaffold1238	2646973	4501258	-	Contig	Contig00394
A01	Scaffold1239	4501359	8557443	+	Contig	Contig00989
A01	Scaffold1239	8557444	8557543	+	Gap	BioNano
A01	Scaffold1239	8557544	9379516	-	Contig	Contig00038
A01	Scaffold1239	9379517	9382083	-	Gap	BioNano
A01	Scaffold1239	9382084	10293572	-	Contig	Contig00930
A01	Scaffold1240	10293673	11266486	+	Contig	Contig00848
A01	Scaffold1240	11266487	11266586	+	Gap	BioNano
A01	Scaffold1240	11266587	12846981	-	Contig	Contig00966
A01	Scaffold1240	12846982	12849413	-	Gap	BioNano
A01	Scaffold1240	12849414	14642514	+	Contig	Contig00513
A01	Scaffold1240	14642515	14642614	+	Gap	BioNano
A01	Scaffold1240	14642615	15227251	+	Contig	Contig01215_2
A01	Scaffold1240	15227252	15227351	+	Gap	BioNano
A01	Scaffold1240	15227352	15980558	+	Contig	Contig00110
A01	Scaffold1241	15980659	16070933	-	Contig	Contig01004
A01	Scaffold1242	16071034	16139645	-	Contig	Contig00885
A01	Scaffold1243	16139746	17109316	-	Contig	Contig00387
A01	Scaffold1244	17109417	17149494	-	Contig	Contig01323
A01	Scaffold1245	17149595	19611019	+	Contig	Contig00267
A01	Scaffold1245	19611020	19612058	+	Gap	Mate-Pairs
A01	Scaffold1245	19612059	19686694	-	Contig	Contig00718
A01	Scaffold0569	19686795	19753802	+	Contig	Contig01130	*
A01	Scaffold1246	19753903	20404486	-	Contig	Contig00005
A01	Scaffold1246	20404487	20404586	-	Gap	BioNano
A01	Scaffold1246	20404587	22075779	-	Contig	Contig01437
A01	Scaffold1246	22075780	22075879	-	Gap	BioNano
A01	Scaffold1246	22075880	22614355	+	Contig	Contig00840
A01	Scaffold1246	22614356	22697615	+	Gap	BioNano
A01	Scaffold1246	22697616	23121030	+	Contig	Contig00480
A01	Scaffold1246	23121031	23132521	+	Gap	BioNano
A01	Scaffold1246	23132522	24837900	-	Contig	Contig00909_2
A01	Scaffold1246	24837901	24842248	-	Gap	Mate-Pairs
A01	Scaffold1246	24842249	25089431	+	Contig	Contig00537
A01	Scaffold1246	25089432	25094227	+	Gap	Mate-Pairs
A01	Scaffold1246	25094228	25832323	+	Contig	Contig01426
A01	Scaffold1247	25832424	25859116	-	Contig	Contig01102
A01	Scaffold1248	25859217	25927971	-	Contig	Contig01230
A01	Scaffold1249	25928072	26200876	+	Contig	Contig00252
A01	Scaffold1250	26200977	26562411	+	Contig	Contig00196_1
A01	Scaffold1250	26562412	26570039	+	Gap	Mate-Pairs
A01	Scaffold1250	26570040	26712180	+	Contig	Contig00495
A01	Scaffold1251	26712281	26837827	-	Contig	Contig00095
A01	Scaffold1252	26837928	27012681	-	Contig	Contig00448
A01	Scaffold1252	27012682	27117505	-	Gap	BioNano
A01	Scaffold1252	27117506	27398096	+	Contig	Contig00116
A01	Scaffold1252	27398097	27408028	+	Gap	BioNano
A01	Scaffold1252	27408029	27539647	-	Contig	Contig01257
A01	Scaffold1253	27539748	27591098	+	Contig	Contig00210
A01	Scaffold1254	27591199	27670818	+	Contig	Contig00574
A01	Scaffold1255	27670919	27799930	+	Contig	Contig00891
A01	Scaffold1256	27800031	27932013	-	Contig	Contig00925
A01	Scaffold1257	27932114	28006393	-	Contig	Contig01381
A01	Scaffold1258	28006494	28092454	+	Contig	Contig01417
A01	Scaffold1258	28092455	28099413	+	Gap	Mate-Pairs
A01	Scaffold1258	28099414	28172078	+	Contig	Contig01174
A01	Scaffold1259	28172179	28291196	+	Contig	Contig00909_1
A01	Scaffold1260	28291297	28399260	-	Contig	Contig00649
A01	Scaffold1261	28399361	28528101	-	Contig	Contig00360
A01	Scaffold1262	28528202	28623636	+	Contig	Contig00982
A01	Scaffold1262	28623637	28627395	+	Gap	Mate-Pairs
A01	Scaffold1262	28627396	28752224	+	Contig	Contig01060
A01	Scaffold1263	28752325	28925960	-	Contig	Contig00509
A01	Scaffold1263	28925961	28929173	-	Gap	Mate-Pairs
A01	Scaffold1263	28929174	29000397	-	Contig	Contig00761
A01	Scaffold1263	29000398	29000815	-	Gap	Mate-Pairs
A01	Scaffold1263	29000816	29121705	+	Contig	Contig00254
A01	Scaffold1264	29121806	29274054	-	Contig	Contig00945
A01	Scaffold1265	29274155	29339561	+	Contig	Contig00805
A01	Scaffold1266	29339662	29429876	-	Contig	Contig01263
A01	Scaffold1267	29429977	29493689	+	Contig	Contig00916
A01	Scaffold1268	29493790	29595527	+	Contig	Contig00483
A02	Scaffold1198	1	1460014	+	Contig	Contig00140
A02	Scaffold1198	1460015	1462038	+	Gap	Mate-Pairs
A02	Scaffold1198	1462039	3561186	+	Contig	Contig01098
A02	Scaffold1198	3561187	3577002	+	Gap	BioNano
A02	Scaffold1198	3577003	3849016	-	Contig	Contig01188
A02	Scaffold1198	3849017	3855377	-	Gap	BioNano
A02	Scaffold1198	3855378	6145148	-	Contig	Contig01424
A02	Scaffold1198	6145149	6165968	-	Gap	BioNano
A02	Scaffold1198	6165969	6901576	+	Contig	Contig00258
A02	Scaffold1198	6901577	6931187	+	Gap	BioNano
A02	Scaffold1198	6931188	9328806	-	Contig	Contig01390
A02	Scaffold1198	9328807	9362850	-	Gap	Mate-Pairs
A02	Scaffold1198	9362851	12360068	-	Contig	Contig01121
A02	Scaffold1198	12360069	12365052	-	Gap	Mate-Pairs
A02	Scaffold1198	12365053	14016297	-	Contig	Contig00002
A02	Scaffold1198	14016298	14028185	-	Gap	Mate-Pairs
A02	Scaffold1198	14028186	14171812	-	Contig	Contig00469
A02	Scaffold1198	14171813	14175203	-	Gap	Mate-Pairs
A02	Scaffold1198	14175204	15250927	+	Contig	Contig00424
A02	Scaffold1198	15250928	15251027	+	Gap	BioNano
A02	Scaffold1198	15251028	18330697	+	Contig	Contig00812
A02	Scaffold1198	18330698	18331869	+	Gap	BioNano
A02	Scaffold1198	18331870	18407469	+	Contig	Contig01354
A02	Scaffold1198	18407470	18410366	+	Gap	Mate-Pairs
A02	Scaffold1198	18410367	18482595	+	Contig	Contig00029
A02	Scaffold1198	18482596	18483432	+	Gap	Mate-Pairs
A02	Scaffold1198	18483433	18732437	+	Contig	Contig00525
A02	Scaffold1199	18732538	18872901	+	Contig	Contig01125
A02	Scaffold1200	18873002	18932646	-	Contig	Contig00434_2
A02	Scaffold1201	18932747	19170769	-	Contig	Contig00659
A02	Scaffold1201	19170770	19173982	-	Gap	Mate-Pairs
A02	Scaffold1201	19173983	19275629	-	Contig	Contig00760
A02	Scaffold1202	19275730	19389183	-	Contig	Contig01301
A02	Scaffold1202	19389184	19392974	-	Gap	Mate-Pairs
A02	Scaffold1202	19392975	19656557	+	Contig	Contig01143
A02	Scaffold1202	19656558	19656657	+	Gap	BioNano
A02	Scaffold1202	19656658	20011202	+	Contig	Contig00094
A02	Scaffold1202	20011203	20014446	+	Gap	BioNano
A02	Scaffold1202	20014447	20040924	-	Contig	Contig00769
A02	Scaffold1202	20040925	20044290	-	Gap	Mate-Pairs
A02	Scaffold1202	20044291	22956828	-	Contig	Contig00221
A02	Scaffold1202	22956829	22956928	-	Gap	BioNano
A02	Scaffold1202	22956929	23345100	-	Contig	Contig00644
A02	Scaffold1202	23345101	23348308	-	Gap	BioNano
A02	Scaffold1202	23348309	25144613	+	Contig	Contig00357
A02	Scaffold1202	25144614	25157801	+	Gap	BioNano
A02	Scaffold1202	25157802	25640096	-	Contig	Contig00244
A02	Scaffold1203	25640197	25781415	-	Contig	Contig01080
A02	Scaffold1204	25781516	25834990	+	Contig	Contig00365
A02	Scaffold1204	25834991	25835697	+	Gap	Mate-Pairs
A02	Scaffold1204	25835698	27445040	+	Contig	Contig01470
A02	Scaffold1205	27445141	29078951	+	Contig	Contig01197
A02	Scaffold1205	29078952	29082213	+	Gap	BioNano
A02	Scaffold1205	29082214	29729791	-	Contig	Contig00818
A02	Scaffold1205	29729792	29736554	-	Gap	BioNano
A02	Scaffold1205	29736555	30143349	+	Contig	Contig00860
A02	Scaffold1205	30143350	30152187	+	Gap	BioNano
A02	Scaffold1205	30152188	31442979	+	Contig	Contig01356
A03	Scaffold1118	1	152300	-	Contig	Contig00310
A03	Scaffold1117	152401	3171504	-	Contig	Contig01162
A03	Scaffold1116	3171605	5562091	-	Contig	Contig00261
A03	Scaffold1116	5562092	5568085	+	Gap	BioNano
A03	Scaffold1116	5568086	7022778	+	Contig	Contig00427
A03	Scaffold1116	7022779	7165688	-	Gap	BioNano
A03	Scaffold1116	7165689	8684203	-	Contig	Contig00565
A03	Scaffold1116	8684204	8689938	+	Gap	Mate-Pairs
A03	Scaffold1116	8689939	8856134	+	Contig	Contig01416
A03	Scaffold1115	8856235	9242645	+	Contig	Contig00247
A03	Scaffold1114	9242746	11458905	-	Contig	Contig01296
A03	Scaffold1114	11458906	11763492	-	Gap	BioNano
A03	Scaffold1114	11763493	13725397	-	Contig	Contig00294
A03	Scaffold1114	13725398	13733673	+	Gap	Mate-Pairs
A03	Scaffold1114	13733674	18460283	+	Contig	Contig01198
A03	Scaffold1114	18460284	18463587	-	Gap	Mate-Pairs
A03	Scaffold1114	18463588	22302030	-	Contig	Contig00376
A03	Scaffold1114	22302031	22310808	-	Gap	BioNano
A03	Scaffold1114	22310809	22815853	-	Contig	Contig00743
A03	Scaffold1114	22815854	22824308	-	Gap	BioNano
A03	Scaffold1114	22824309	24542374	-	Contig	Contig00506_2
A03	Scaffold1114	24542375	24561781	+	Gap	BioNano
A03	Scaffold1114	24561782	26574940	+	Contig	Contig00950
A03	Scaffold1114	26574941	26580342	+	Gap	Mate-Pairs
A03	Scaffold1114	26580343	28126097	+	Contig	Contig00410
A03	Scaffold1114	28126098	28129510	-	Gap	Mate-Pairs
A03	Scaffold1114	28129511	29380822	-	Contig	Contig00792
A03	Scaffold1113	29380923	30134455	+	Contig	Contig00867
A03	Scaffold1113	30134456	30152394	+	Gap	BioNano
A03	Scaffold1113	30152395	30837003	+	Contig	Contig00808
A03	Scaffold1113	30837004	30862696	-	Gap	BioNano
A03	Scaffold1113	30862697	33233413	-	Contig	Contig01031
A03	Scaffold1112	33233514	33261126	+	Contig	Contig00946_2
A03	Scaffold1111	33261227	33362737	-	Contig	Contig00199
A03	Scaffold1111	33362738	33364259	+	Gap	BioNano
A03	Scaffold1111	33364260	33881102	+	Contig	Contig00182
A03	Scaffold1111	33881103	33972632	-	Gap	BioNano
A03	Scaffold1111	33972633	34117569	-	Contig	Contig00257
A03	Scaffold1111	34117570	34133785	-	Gap	Mate-Pairs
A03	Scaffold1111	34133786	34187713	-	Contig	Contig01250
A03	Scaffold1110	34187814	34765848	+	Contig	Contig00040
A03	Scaffold1109	34765949	34928290	+	Contig	Contig01286
A03	Scaffold1109	34928291	34935344	+	Gap	Mate-Pairs
A03	Scaffold1109	34935345	35305256	+	Contig	Contig00194
A03	Scaffold1108	35305357	35332089	-	Contig	Contig00641
A03	Scaffold1107	35332190	35676226	-	Contig	Contig01267
A03	Scaffold1106	35676327	37169529	-	Contig	Contig00912
A03	Scaffold1106	37169530	37171390	-	Gap	Mate-Pairs
A03	Scaffold1106	37171391	37247362	-	Contig	Contig00006
A03	Scaffold1106	37247363	37250425	-	Gap	Mate-Pairs
A03	Scaffold1106	37250426	37821841	-	Contig	Contig00937
A03	Scaffold1105	37821942	37998550	-	Contig	Contig00637
A03	Scaffold1104	37998651	38120280	+	Contig	Contig00611
A03	Scaffold1103	38120381	38154160	+	Contig	Contig00232
A04	Scaffold0837	1	229654	-	Contig	Contig00739	*
A04	Scaffold1287	229755	271627	+	Contig	Contig00741
A04	Scaffold1288	271728	331971	+	Contig	Contig00544
A04	Scaffold1289	332072	1778064	+	Contig	Contig00905
A04	Scaffold1289	1778065	1782943	+	Gap	Mate-Pairs
A04	Scaffold1289	1782944	5687270	+	Contig	Contig00594
A04	Scaffold1289	5687271	5687370	+	Gap	BioNano
A04	Scaffold1289	5687371	6747657	-	Contig	Contig00801
A04	Scaffold1290	6747758	6835872	+	Contig	Contig00866
A04	Scaffold1291	6835973	6876975	-	Contig	Contig00037_1
A04	Scaffold1292	6877076	6949527	+	Contig	Contig00531
A04	Scaffold1293	6949628	7099087	+	Contig	Contig00879
A04	Scaffold1293	7099088	7099187	+	Gap	BioNano
A04	Scaffold1293	7099188	7907888	+	Contig	Contig00253
A04	Scaffold1293	7907889	7948354	+	Gap	BioNano
A04	Scaffold1293	7948355	8149233	-	Contig	Contig00901
A04	Scaffold1294	8149334	9459469	-	Contig	Contig00091
A04	Scaffold1294	9459470	9459569	-	Gap	BioNano
A04	Scaffold1294	9459570	10106481	+	Contig	Contig00595
A04	Scaffold1295	10106582	10172151	-	Contig	Contig00858
A04	Scaffold1296	10172252	10222010	+	Contig	Contig00979
A04	Scaffold1297	10222111	11210825	+	Contig	Contig01192
A04	Scaffold1298	11210926	12921372	+	Contig	Contig01113
A04	Scaffold1298	12921373	12924324	+	Gap	Mate-Pairs
A04	Scaffold1298	12924325	13066668	-	Contig	Contig01214
A04	Scaffold1298	13066669	13071389	-	Gap	Mate-Pairs
A04	Scaffold1298	13071390	14457937	+	Contig	Contig01474
A04	Scaffold1299	14458038	14949030	-	Contig	Contig00590
A04	Scaffold1300	14949131	15934589	-	Contig	Contig01150
A04	Scaffold1301	15934690	18027202	-	Contig	Contig00887
A04	Scaffold1301	18027203	18035497	-	Gap	Mate-Pairs
A04	Scaffold1301	18035498	20687104	-	Contig	Contig00870
A04	Scaffold1302	20687205	20976039	+	Contig	Contig00179
A04	Scaffold1003	20976140	21375421	+	Contig	Contig00300	*
A04	Scaffold0003	21375522	21841778	-	Contig	Contig01216_2	*
A04	Scaffold0830	21841879	21928416	-	Contig	Contig01055	*
A05	Scaffold1186	1	425630	-	Contig	Contig00196_2
A05	Scaffold1186	425631	452490	-	Gap	Mate-Pairs
A05	Scaffold1186	452491	924287	-	Contig	Contig00564
A05	Scaffold1186	924288	933596	-	Gap	Mate-Pairs
A05	Scaffold1186	933597	5918139	-	Contig	Contig00452
A05	Scaffold1186	5918140	5921889	-	Gap	Mate-Pairs
A05	Scaffold1186	5921890	6472507	-	Contig	Contig00770
A05	Scaffold1185	6472608	6616456	-	Contig	Contig00700
A05	Scaffold1185	6616457	6619669	+	Gap	BioNano
A05	Scaffold1185	6619670	7037212	+	Contig	Contig00274
A05	Scaffold1184	7037313	8233490	+	Contig	Contig01200
A05	Scaffold1184	8233491	8233590	-	Gap	BioNano
A05	Scaffold1184	8233591	9148795	-	Contig	Contig01088
A05	Scaffold1184	9148796	9148895	+	Gap	BioNano
A05	Scaffold1184	9148896	10447312	+	Contig	Contig00288
A05	Scaffold1184	10447313	10451911	-	Gap	Mate-Pairs
A05	Scaffold1184	10451912	10584651	-	Contig	Contig01044
A05	Scaffold1183	10584752	11488144	-	Contig	Contig00506_1
A05	Scaffold1183	11488145	11496675	-	Gap	BioNano
A05	Scaffold1183	11496676	11873133	-	Contig	Contig00962
A05	Scaffold1183	11873134	11873233	-	Gap	BioNano
A05	Scaffold1183	11873234	12015403	-	Contig	Contig00105
A05	Scaffold1182	12015504	12114079	-	Contig	Contig00222
A05	Scaffold1181	12114180	12203223	+	Contig	Contig00951
A05	Scaffold1180	12203324	12304682	-	Contig	Contig00198
A05	Scaffold1180	12304683	12307990	+	Gap	BioNano
A05	Scaffold1180	12307991	12642125	+	Contig	Contig01346
A05	Scaffold1180	12642126	12642225	+	Gap	BioNano
A05	Scaffold1180	12642226	12910831	+	Contig	Contig00638
A05	Scaffold1179	12910932	14248537	+	Contig	Contig00763_1
A05	Scaffold1178	14248638	14306644	-	Contig	Contig00218_1
A05	Scaffold1177	14306745	14408656	+	Contig	Contig00070
A05	Scaffold1176	14408757	14491482	+	Contig	Contig01106
A05	Scaffold1175	14491583	14634306	+	Contig	Contig01181
A05	Scaffold1174	14634407	15335117	-	Contig	Contig00351
A05	Scaffold1174	15335118	15338371	-	Gap	BioNano
A05	Scaffold1174	15338372	15573230	-	Contig	Contig01380
A05	Scaffold1174	15573231	15580810	+	Gap	BioNano
A05	Scaffold1174	15580811	16191419	+	Contig	Contig00571
A05	Scaffold1174	16191420	16191519	+	Gap	BioNano
A05	Scaffold1174	16191520	16361963	+	Contig	Contig01008
A05	Scaffold1174	16361964	16362063	-	Gap	BioNano
A05	Scaffold1174	16362064	16477305	-	Contig	Contig00943
A05	Scaffold1173	16477406	16517622	-	Contig	Contig00115
A05	Scaffold1172	16517723	16627628	+	Contig	Contig00050
A05	Scaffold1172	16627629	16635652	+	Gap	Mate-Pairs
A05	Scaffold1172	16635653	17359215	+	Contig	Contig00702
A05	Scaffold1172	17359216	17363409	+	Gap	BioNano
A05	Scaffold1172	17363410	17720456	+	Contig	Contig01134
A05	Scaffold1172	17720457	17720556	-	Gap	BioNano
A05	Scaffold1172	17720557	18698283	-	Contig	Contig00177
A05	Scaffold1172	18698284	18704642	-	Gap	BioNano
A05	Scaffold1172	18704643	20540622	-	Contig	Contig00292
A05	Scaffold1172	20540623	20540722	-	Gap	BioNano
A05	Scaffold1172	20540723	21524993	-	Contig	Contig00344
A05	Scaffold1172	21524994	21525093	+	Gap	BioNano
A05	Scaffold1172	21525094	21773300	+	Contig	Contig00938
A05	Scaffold1171	21773401	21822691	+	Contig	Contig00965
A05	Scaffold1171	21822692	21828073	+	Gap	Mate-Pairs
A05	Scaffold1171	21828074	22625522	+	Contig	Contig00129
A05	Scaffold1171	22625523	22625775	+	Gap	Mate-Pairs
A05	Scaffold1171	22625776	23952104	+	Contig	Contig00895
A05	Scaffold1170	23952205	24058631	+	Contig	Contig01324
A05	Scaffold1170	24058632	24060576	+	Gap	Mate-Pairs
A05	Scaffold1170	24060577	25436631	+	Contig	Contig01071
A05	Scaffold1169	25436732	25824276	+	Contig	Contig00557
A05	Scaffold1168	25824377	25993215	-	Contig	Contig01224
A05	Scaffold1167	25993316	26213579	-	Contig	Contig00791
A05	Scaffold1166	26213680	26353671	-	Contig	Contig00837
A05	Scaffold1165	26353772	26490434	+	Contig	Contig00501
A05	Scaffold1165	26490435	26495383	-	Gap	Mate-Pairs
A05	Scaffold1165	26495384	26614388	-	Contig	Contig00609
A05	Scaffold1164	26614489	26942113	-	Contig	Contig01095
A05	Scaffold1163	26942214	27052734	-	Contig	Contig00075
A05	Scaffold1162	27052835	27180459	-	Contig	Contig01226
A05	Scaffold1161	27180560	27313181	-	Contig	Contig01146
A05	Scaffold1160	27313282	27447487	-	Contig	Contig00381
A05	Scaffold1159	27447588	27582911	+	Contig	Contig00603
A05	Scaffold1159	27582912	27584016	-	Gap	Mate-Pairs
A05	Scaffold1159	27584017	27680222	-	Contig	Contig00084
A05	Scaffold1158	27680323	27834023	-	Contig	Contig00823
A05	Scaffold1157	27834124	27915258	-	Contig	Contig00242
A05	Scaffold1156	27915359	28104370	-	Contig	Contig00183
A05	Scaffold1155	28104471	28212691	+	Contig	Contig00639
A05	Scaffold1154	28212792	28328416	-	Contig	Contig00793
A05	Scaffold1153	28328517	28493056	+	Contig	Contig00809
A06	Scaffold1136	1	46092	-	Contig	Contig01176
A06	Scaffold1135	46193	89922	-	Contig	Contig00377
A06	Scaffold1134	90023	157591	-	Contig	Contig00035
A06	Scaffold1133	157692	407852	-	Contig	Contig00404
A06	Scaffold1132	407953	658285	+	Contig	Contig01216_1
A06	Scaffold1131	658386	764558	-	Contig	Contig00640
A06	Scaffold1130	764659	1014445	+	Contig	Contig00709
A06	Scaffold1130	1014446	1024883	+	Gap	Mate-Pairs
A06	Scaffold1130	1024884	1203630	+	Contig	Contig01443
A06	Scaffold1129	1203731	1916506	+	Contig	Contig01414
A06	Scaffold1129	1916507	2013038	-	Gap	BioNano
A06	Scaffold1129	2013039	5718482	-	Contig	Contig00058
A06	Scaffold1128	5718583	6148426	+	Contig	Contig00352
A06	Scaffold1128	6148427	6152497	-	Gap	BioNano
A06	Scaffold1128	6152498	7139202	-	Contig	Contig00716
A06	Scaffold1128	7139203	7147617	-	Gap	BioNano
A06	Scaffold1128	7147618	7185613	-	Contig	Contig00096
A06	Scaffold1128	7185714	7499516	-	Contig	Contig00674
A06	Scaffold1128	7499517	7502950	+	Gap	BioNano
A06	Scaffold1128	7502951	8440365	+	Contig	Contig00577
A06	Scaffold1127	8440466	9232948	-	Contig	Contig01340
A06	Scaffold1127	9232949	9244646	+	Gap	BioNano
A06	Scaffold1127	9244647	10466968	+	Contig	Contig00958
A06	Scaffold1127	10466969	10480509	-	Gap	BioNano
A06	Scaffold1127	10480510	10715194	-	Contig	Contig01222
A06	Scaffold1127	10715195	10724328	-	Gap	BioNano
A06	Scaffold1127	10724329	12266010	-	Contig	Contig00370
A06	Scaffold1127	12266011	12266110	+	Gap	BioNano
A06	Scaffold1127	12266111	12430278	+	Contig	Contig00696
A06	Scaffold1127	12430279	12431131	-	Gap	BioNano
A06	Scaffold1127	12431132	13833596	-	Contig	Contig01119
A06	Scaffold1126	13833697	14175460	-	Contig	Contig01262
A06	Scaffold1126	14175461	14184139	+	Gap	BioNano
A06	Scaffold1126	14184140	14580449	+	Contig	Contig01399
A06	Scaffold1126	14580450	14580549	+	Gap	BioNano
A06	Scaffold1126	14580550	15090167	+	Contig	Contig00072
A06	Scaffold1125	15090268	15284983	-	Contig	Contig00708
A06	Scaffold1124	15285084	15399378	+	Contig	Contig00169
A06	Scaffold1123	15399479	15546821	-	Contig	Contig00900
A06	Scaffold1122	15546922	15974467	-	Contig	Contig00335
A06	Scaffold1122	15974468	15975444	-	Gap	BioNano
A06	Scaffold1122	15975445	16541771	-	Contig	Contig01135
A06	Scaffold1122	16541772	16541871	+	Gap	BioNano
A06	Scaffold1122	16541872	17103227	+	Contig	Contig00920
A06	Scaffold1122	17103228	17111651	+	Gap	Mate-Pairs
A06	Scaffold1122	17111652	20482723	+	Contig	Contig00281
A06	Scaffold1121	20482824	20889525	+	Contig	Contig01464_2
A06	Scaffold1121	20889526	20889625	+	Gap	BioNano
A06	Scaffold1121	20889626	21265540	+	Contig	Contig00435
A06	Scaffold1121	21265541	21271480	-	Gap	BioNano
A06	Scaffold1121	21271481	21574904	-	Contig	Contig01032
A06	Scaffold1121	21574905	21587471	-	Gap	BioNano
A06	Scaffold1121	21587472	23807069	-	Contig	Contig00145
A06	Scaffold1120	23807170	24444094	-	Contig	Contig00137
A06	Scaffold1120	24444095	24446927	-	Gap	BioNano
A06	Scaffold1120	24446928	25714654	-	Contig	Contig00927
A06	Scaffold1120	25714655	25716186	+	Gap	Mate-Pairs
A06	Scaffold1120	25716187	26076682	+	Contig	Contig00940
A06	Scaffold1119	26076783	29167992	+	Contig	Contig00366
A07	Scaffold1269	1	402226	-	Contig	Contig01207
A07	Scaffold1270	402327	866789	-	Contig	Contig00772
A07	Scaffold1270	866790	866889	-	Gap	BioNano
A07	Scaffold1270	866890	1618858	-	Contig	Contig00333
A07	Scaffold1270	1618859	1624648	-	Gap	BioNano
A07	Scaffold1270	1624649	1708662	-	Contig	Contig00043
A07	Scaffold1271	1708763	2535589	-	Contig	Contig00473
A07	Scaffold1271	2535590	2535689	-	Gap	BioNano
A07	Scaffold1271	2535690	2828941	-	Contig	Contig00832
A07	Scaffold1271	2828942	2829041	-	Gap	BioNano
A07	Scaffold1271	2829042	5202815	+	Contig	Contig00379
A07	Scaffold1272	5202916	5258558	+	Contig	Contig00107
A07	Scaffold1273	5258659	5330065	-	Contig	Contig00055
A07	Scaffold1274	5330166	5528860	+	Contig	Contig00569
A07	Scaffold1275	5528961	5708094	-	Contig	Contig00269
A07	Scaffold1276	5708195	6081133	-	Contig	Contig00284
A07	Scaffold0057	6081234	6308403	-	Contig	Contig00191	*
A07	Scaffold1277	6308504	6389908	-	Contig	Contig00635
A07	Scaffold1278	6390009	6620162	+	Contig	Contig01020
A07	Scaffold1279	6620263	6735207	+	Contig	Contig00576
A07	Scaffold1279	6735208	6739516	+	Gap	Mate-Pairs
A07	Scaffold1279	6739517	6845278	+	Contig	Contig00748
A07	Scaffold1280	6845379	6928238	+	Contig	Contig01178
A07	Scaffold1281	6928339	11746424	+	Contig	Contig00947
A07	Scaffold1281	11746425	11755573	+	Gap	Mate-Pairs
A07	Scaffold1281	11755574	14636728	-	Contig	Contig00942
A07	Scaffold1281	14636729	14640620	-	Gap	Mate-Pairs
A07	Scaffold1281	14640621	14747566	-	Contig	Contig00010
A07	Scaffold1282	14747667	15147545	-	Contig	Contig01063_1
A07	Scaffold1283	15147646	24565397	-	Contig	Contig01126
A07	Scaffold1284	24565498	24845753	+	Contig	Contig00316
A07	Scaffold1285	24845854	25683628	-	Contig	Contig01237
A07	Scaffold1285	25683629	25693049	-	Gap	BioNano
A07	Scaffold1285	25693050	26456609	+	Contig	Contig01165
A07	Scaffold1285	26456610	26494418	+	Gap	BioNano
A07	Scaffold1285	26494419	28737976	+	Contig	Contig00600
A07	Scaffold1286	28738077	28928902	+	Contig	Contig00363
A08	Scaffold1187	1	182669	-	Contig	Contig01063_2
A08	Scaffold1187	182670	182769	-	Gap	BioNano
A08	Scaffold1187	182770	406400	-	Contig	Contig00890
A08	Scaffold1187	406401	427125	-	Gap	BioNano
A08	Scaffold1187	427126	1069366	+	Contig	Contig01140
A08	Scaffold1187	1069367	1069466	+	Gap	BioNano
A08	Scaffold1187	1069467	1471169	+	Contig	Contig01440
A08	Scaffold1187	1471170	1486227	+	Gap	BioNano
A08	Scaffold1187	1486228	1892003	+	Contig	Contig01476
A08	Scaffold1187	1892004	1899391	+	Gap	BioNano
A08	Scaffold1187	1899392	3574327	-	Contig	Contig00623
A08	Scaffold1187	3574328	3594889	-	Gap	BioNano
A08	Scaffold1187	3594890	4039504	-	Contig	Contig00180
A08	Scaffold1187	4039505	4039604	-	Gap	BioNano
A08	Scaffold1187	4039605	4208172	+	Contig	Contig01418
A08	Scaffold1187	4208173	4216209	+	Gap	BioNano
A08	Scaffold1187	4216210	4431893	+	Contig	Contig00233
A08	Scaffold1187	4431894	4435760	+	Gap	Mate-Pairs
A08	Scaffold1187	4435761	4764221	-	Contig	Contig00688
A08	Scaffold1187	4764222	4764321	-	Gap	BioNano
A08	Scaffold1187	4764322	6098429	+	Contig	Contig01156
A08	Scaffold1187	6098430	6100798	+	Gap	BioNano
A08	Scaffold1187	6100799	6464294	-	Contig	Contig00470
A08	Scaffold1188	6464395	6572509	-	Contig	Contig00987
A08	Scaffold1189	6572610	6803642	+	Contig	Contig00400
A08	Scaffold1190	6803743	8197424	+	Contig	Contig00477
A08	Scaffold1190	8197425	8202489	+	Gap	Mate-Pairs
A08	Scaffold1190	8202490	8533367	-	Contig	Contig00279
A08	Scaffold1190	8533368	8533467	-	Gap	BioNano
A08	Scaffold1190	8533468	9076589	-	Contig	Contig00255
A08	Scaffold1190	9076590	9076768	-	Gap	BioNano
A08	Scaffold1190	9076769	9840050	+	Contig	Contig00207
A08	Scaffold1190	9840051	9844484	+	Gap	BioNano
A08	Scaffold1190	9844485	10031657	+	Contig	Contig00717
A08	Scaffold1191	10031758	10388516	+	Contig	Contig00819
A08	Scaffold1191	10388517	10388954	+	Gap	Mate-Pairs
A08	Scaffold1191	10388955	13954195	+	Contig	Contig01076
A08	Scaffold1191	13954196	13956901	+	Gap	Mate-Pairs
A08	Scaffold1191	13956902	15548455	-	Contig	Contig01359
A08	Scaffold1192	15548556	15589629	+	Contig	Contig00432_1
A08	Scaffold1193	15589730	18533854	+	Contig	Contig01333
A08	Scaffold1194	18533955	19170798	-	Contig	Contig00799
A08	Scaffold1195	19170899	22668843	-	Contig	Contig00510
A08	Scaffold1195	22668844	22678197	-	Gap	Mate-Pairs
A08	Scaffold1195	22678198	22887323	-	Contig	Contig00063
A08	Scaffold1196	22887424	22937625	-	Contig	Contig01451
A08	Scaffold1197	22937726	22981702	+	Contig	Contig00081
A09	Scaffold1206	1	181681	-	Contig	Contig00508
A09	Scaffold1207	181782	452584	-	Contig	Contig00486
A09	Scaffold1207	452585	462786	-	Gap	Mate-Pairs
A09	Scaffold1207	462787	518782	+	Contig	Contig00146
A09	Scaffold1208	518883	673370	-	Contig	Contig01231
A09	Scaffold1209	673471	707891	+	Contig	Contig00698
A09	Scaffold1210	707992	1074105	-	Contig	Contig01252
A09	Scaffold1211	1074206	1216323	-	Contig	Contig00733
A09	Scaffold1212	1216424	1269977	-	Contig	Contig01270
A09	Scaffold1212	1269978	1292176	-	Gap	Mate-Pairs
A09	Scaffold1212	1292177	1561124	-	Contig	Contig00123
A09	Scaffold1213	1561225	1836864	+	Contig	Contig00872
A09	Scaffold1213	1836865	1918975	+	Gap	BioNano
A09	Scaffold1213	1918976	2333436	+	Contig	Contig00049
A09	Scaffold1214	2333537	2881090	-	Contig	Contig00315
A09	Scaffold1214	2881091	2887198	-	Gap	Mate-Pairs
A09	Scaffold1214	2887199	3838476	+	Contig	Contig01158
A09	Scaffold1215	3838577	4153852	+	Contig	Contig01347
A09	Scaffold1215	4153853	4153952	+	Gap	BioNano
A09	Scaffold1215	4153953	4429662	-	Contig	Contig01403
A09	Scaffold1215	4429663	4433763	-	Gap	BioNano
A09	Scaffold1215	4433764	4565201	+	Contig	Contig00714
A09	Scaffold1216	4565302	5091080	-	Contig	Contig01471
A09	Scaffold1216	5091081	5158053	-	Gap	BioNano
A09	Scaffold1216	5158054	6026639	+	Contig	Contig01219
A09	Scaffold1217	6026740	6123654	+	Contig	Contig01129
A09	Scaffold1218	6123755	6895808	-	Contig	Contig00534
A09	Scaffold1219	6895909	6995909	-	Contig	Contig00703
A09	Scaffold1220	6996010	8961017	-	Contig	Contig00560
A09	Scaffold1220	8961018	8961673	-	Gap	Mate-Pairs
A09	Scaffold1220	8961674	9824675	+	Contig	Contig00871_1
A09	Scaffold1220	9824676	9825795	+	Gap	Mate-Pairs
A09	Scaffold1220	9825796	10392049	+	Contig	Contig00903
A09	Scaffold1220	10392050	10396683	+	Gap	Mate-Pairs
A09	Scaffold1220	10396684	10641805	+	Contig	Contig01331
A09	Scaffold1221	10641906	10956406	-	Contig	Contig00768
A09	Scaffold1222	10956507	11140476	-	Contig	Contig00350
A09	Scaffold1223	11140577	14290065	-	Contig	Contig01131
A09	Scaffold1224	14290166	15164827	+	Contig	Contig00171
A09	Scaffold1224	15164828	15164927	+	Gap	BioNano
A09	Scaffold1224	15164928	15581427	+	Contig	Contig00154
A09	Scaffold1224	15581428	15648856	+	Gap	BioNano
A09	Scaffold1224	15648857	15925674	+	Contig	Contig01167
A09	Scaffold1224	15925675	15925774	+	Gap	BioNano
A09	Scaffold1224	15925775	17820023	-	Contig	Contig01464_1
A09	Scaffold1224	17820024	17823638	-	Gap	BioNano
A09	Scaffold1224	17823639	18986567	-	Contig	Contig00725
A09	Scaffold1224	18986568	18986667	-	Gap	BioNano
A09	Scaffold1224	18986668	19524885	+	Contig	Contig00272
A09	Scaffold1225	19524986	19714925	+	Contig	Contig00496
A09	Scaffold1225	19714926	19718081	+	Gap	Mate-Pairs
A09	Scaffold1225	19718082	20020192	-	Contig	Contig00124
A09	Scaffold1225	20020193	20020292	-	Gap	BioNano
A09	Scaffold1225	20020293	20242411	-	Contig	Contig00820
A09	Scaffold1225	20242412	20242511	-	Gap	BioNano
A09	Scaffold1225	20242512	20567230	-	Contig	Contig00666
A09	Scaffold1225	20567231	20569860	-	Gap	BioNano
A09	Scaffold1225	20569861	20884800	+	Contig	Contig01285
A09	Scaffold1225	20884801	20884900	+	Gap	BioNano
A09	Scaffold1225	20884901	21238861	-	Contig	Contig01277
A09	Scaffold1225	21238862	21238961	-	Gap	BioNano
A09	Scaffold1225	21238962	21581090	-	Contig	Contig00150
A09	Scaffold1226	21581191	21679684	-	Contig	Contig01327
A09	Scaffold1227	21679785	21708832	-	Contig	Contig00430_1
A09	Scaffold1228	21708933	21969622	+	Contig	Contig00618
A09	Scaffold1228	21969623	21977966	+	Gap	Mate-Pairs
A09	Scaffold1228	21977967	22125842	-	Contig	Contig00871_2
A09	Scaffold1229	22125943	22360945	-	Contig	Contig01365
A09	Scaffold1230	22361046	22742079	-	Contig	Contig00332
A09	Scaffold1231	22742180	22862922	-	Contig	Contig00476
A09	Scaffold1232	22863023	22928092	-	Contig	Contig00212
A09	Scaffold1233	22928193	23285392	-	Contig	Contig00908
A09	Scaffold1233	23285393	23285492	-	Gap	BioNano
A09	Scaffold1233	23285493	24632686	+	Contig	Contig01306
A09	Scaffold1233	24632687	24636601	+	Gap	BioNano
A09	Scaffold1233	24636602	24693534	+	Contig	Contig01040
A09	Scaffold1234	24693635	25305836	+	Contig	Contig00721
A09	Scaffold1234	25305837	25305936	+	Gap	BioNano
A09	Scaffold1234	25305937	25595500	+	Contig	Contig00076
A09	Scaffold1234	25595501	25601139	+	Gap	BioNano
A09	Scaffold1234	25601140	26001286	-	Contig	Contig00136
A09	Scaffold1234	26001287	26001386	-	Gap	BioNano
A09	Scaffold1234	26001387	27019543	-	Contig	Contig01269
A09	Scaffold1234	27019544	27019643	-	Gap	BioNano
A09	Scaffold1234	27019644	29282674	-	Contig	Contig01215_1
A09	Scaffold1234	29282675	29283021	-	Gap	BioNano
A09	Scaffold1234	29283022	30942359	-	Contig	Contig01360
A09	Scaffold1234	30942360	30952250	-	Gap	BioNano
A09	Scaffold1234	30952251	31288982	+	Contig	Contig01085
A09	Scaffold1234	31288983	31292368	+	Gap	BioNano
A09	Scaffold1234	31292369	33608568	-	Contig	Contig00420
A09	Scaffold1235	33608669	38970914	-	Contig	Contig01037
A09	Scaffold1235	38970915	38992289	-	Gap	Mate-Pairs
A09	Scaffold1235	38992290	39353915	-	Contig	Contig00563
A09	Scaffold1236	39354016	41093274	-	Contig	Contig01228
A09	Scaffold1236	41093275	41107835	-	Gap	BioNano
A09	Scaffold1236	41107836	42659991	+	Contig	Contig00192
A09	Scaffold1236	42659992	42665522	+	Gap	BioNano
A09	Scaffold1236	42665523	43890467	-	Contig	Contig00898
A09	Scaffold1237	43890568	44234154	+	Contig	Contig00701
A09	Scaffold1237	44234155	44239314	+	Gap	Mate-Pairs
A09	Scaffold1237	44239315	44994586	+	Contig	Contig00397
A09	Scaffold0097	44994687	45156811	+	Contig	Contig00679	*
A10	Scaffold1137	1	428545	+	Contig	Contig01108
A10	Scaffold1137	428546	431911	+	Gap	Mate-Pairs
A10	Scaffold1137	431912	994257	+	Contig	Contig00556
A10	Scaffold1137	994258	994357	+	Gap	BioNano
A10	Scaffold1137	994358	1396740	-	Contig	Contig01396
A10	Scaffold1137	1396741	1396840	-	Gap	BioNano
A10	Scaffold1137	1396841	3420326	-	Contig	Contig00624
A10	Scaffold1137	3420327	3422637	-	Gap	BioNano
A10	Scaffold1137	3422638	3767603	+	Contig	Contig00610
A10	Scaffold1137	3767604	3767703	+	Gap	BioNano
A10	Scaffold1137	3767704	4436917	+	Contig	Contig01001
A10	Scaffold1138	4437018	4668907	-	Contig	Contig00541
A10	Scaffold1138	4668908	4672672	-	Gap	Mate-Pairs
A10	Scaffold1138	4672673	4803322	-	Contig	Contig01027
A10	Scaffold1139	4803423	4940422	+	Contig	Contig01407
A10	Scaffold1140	4940523	5032747	-	Contig	Contig01317
A10	Scaffold1140	5032748	5041482	-	Gap	Mate-Pairs
A10	Scaffold1140	5041483	5384388	-	Contig	Contig00278
A10	Scaffold1141	5384489	5457291	+	Contig	Contig01093
A10	Scaffold1142	5457392	6128420	-	Contig	Contig00372
A10	Scaffold1142	6128421	6131358	-	Gap	Mate-Pairs
A10	Scaffold1142	6131359	6219371	-	Contig	Contig00143
A10	Scaffold1143	6219472	6523880	+	Contig	Contig00997
A10	Scaffold1144	6523981	6602128	+	Contig	Contig00785
A10	Scaffold1145	6602229	6634600	-	Contig	Contig00422
A10	Scaffold1146	6634701	6671481	-	Contig	Contig00777
A10	Scaffold1147	6671582	6720616	-	Contig	Contig00775_2
A10	Scaffold1148	6720717	6810662	-	Contig	Contig01457
A10	Scaffold1148	6810663	6815326	-	Gap	Mate-Pairs
A10	Scaffold1148	6815327	7361773	+	Contig	Contig00301
A10	Scaffold1149	7361874	7500136	+	Contig	Contig01251
A10	Scaffold1149	7500137	7500236	+	Gap	BioNano
A10	Scaffold1149	7500237	7766915	+	Contig	Contig00322
A10	Scaffold1150	7767016	8119473	-	Contig	Contig00051
A10	Scaffold1150	8119474	8123139	-	Gap	Mate-Pairs
A10	Scaffold1150	8123140	8263225	+	Contig	Contig01042
A10	Scaffold1151	8263326	11574035	+	Contig	Contig00955
A10	Scaffold0001	11574136	11637611	+	Contig	Contig00844	*
A10	Scaffold1152	11637712	15294014	+	Contig	Contig00844_2
A10	Scaffold1152	15294015	15295007	+	Gap	Mate-Pairs
A10	Scaffold1152	15295008	18626984	-	Contig	Contig00893
A10	Scaffold1152	18626985	18630524	-	Gap	Mate-Pairs
A10	Scaffold1152	18630525	19816526	+	Contig	Contig00414
A10	Scaffold1152	19816527	19821189	+	Gap	Mate-Pairs
A10	Scaffold1152	19821190	20725698	-	Contig	Contig00559
Ann	Scaffold0001	1	63476	-	-	Contig00844_1
Ann	Scaffold00010	1	119456	-	-	Contig00763_2
Ann	Scaffold0002	1	62454	-	-	Contig00430_2
Ann	Scaffold0003	1	466257	-	-	Contig01216_2
Ann	Scaffold0004	1	66647	-	-	Contig00946_1
Ann	Scaffold0005	1	41183	-	-	Contig00775_1
Ann	Scaffold0006	1	62066	-	-	Contig00266_1
Ann	Scaffold0007	1	43788	-	-	Contig00266_2
Ann	Scaffold0008	1	66455	-	-	Contig00432_2
Ann	Scaffold0009	1	85348	-	-	Contig00037_2
Ann	Scaffold00100	1	39477	-	-	Contig01239
Ann	Scaffold0011	1	61717	-	-	Contig01265_1
Ann	Scaffold0012	1	42650	-	-	Contig01265_2
Ann	Scaffold0013	1	127407	-	-	Contig00737_1
Ann	Scaffold0014	1	44055	-	-	Contig00737_2
Ann	Scaffold0015	1	195652	-	-	Contig00218_2
Ann	Scaffold0016	1	71851	-	-	Contig00853_1
Ann	Scaffold0017	1	36091	-	-	Contig00853_2
Ann	Scaffold0018	1	67083	-	-	Contig01163_1
Ann	Scaffold0019	1	41771	-	-	Contig01163_2
Ann	Scaffold0020	1	108496	-	-	Contig00434_1
Ann	Scaffold0021	1	27137	-	-	Contig00130
Ann	Scaffold0022	1	76316	-	-	Contig00220
Ann	Scaffold0023	1	20691	-	-	Contig00856
Ann	Scaffold0024	1	30622	-	-	Contig01298
Ann	Scaffold0025	1	20207	-	-	Contig01105
Ann	Scaffold0026	1	29501	-	-	Contig01245
Ann	Scaffold0027	1	60744	-	-	Contig00859
Ann	Scaffold0028	1	24183	-	-	Contig00669
Ann	Scaffold0029	1	3445	-	-	Contig00464
Ann	Scaffold0030	1	40096	-	-	Contig00815
Ann	Scaffold0031	1	22782	-	-	Contig01405
Ann	Scaffold0032	1	36517	-	-	Contig01384
Ann	Scaffold0033	1	32628	-	-	Contig00073
Ann	Scaffold0034	1	38153	-	-	Contig00854
Ann	Scaffold0035	1	84735	-	-	Contig01090
Ann	Scaffold0036	1	37781	-	-	Contig01242
Ann	Scaffold0037	1	60036	-	-	Contig00393
Ann	Scaffold0038	1	32327	-	-	Contig00188
Ann	Scaffold0039	1	60632	-	-	Contig01378
Ann	Scaffold0040	1	66362	-	-	Contig00007
Ann	Scaffold0041	1	70539	-	-	Contig00599
Ann	Scaffold0042	1	35308	-	-	Contig00843
Ann	Scaffold0043	1	22230	-	-	Contig00596
Ann	Scaffold0044	1	29187	-	-	Contig01024
Ann	Scaffold0045	1	31586	-	-	Contig00746
Ann	Scaffold0046	1	43532	-	-	Contig00754
Ann	Scaffold0047	1	29942	-	-	Contig01094
Ann	Scaffold0048	1	27368	-	-	Contig01410
Ann	Scaffold0049	1	88293	-	-	Contig01036
Ann	Scaffold0050	1	43961	-	-	Contig00340
Ann	Scaffold0051	1	60370	-	-	Contig00239
Ann	Scaffold0052	1	27729	-	-	Contig00334
Ann	Scaffold0053	1	60257	-	-	Contig00613
Ann	Scaffold0054	1	73393	-	-	Contig00657
Ann	Scaffold0055	1	33530	-	-	Contig00009
Ann	Scaffold0056	1	28105	-	-	Contig00869
Ann	Scaffold0057	1	227170	-	-	Contig00191
Ann	Scaffold0058	1	24956	-	-	Contig01372
Ann	Scaffold0059	1	118624	-	-	Contig00864
Ann	Scaffold0060	1	23525	-	-	Contig01358
Ann	Scaffold0061	1	76420	-	-	Contig00977
Ann	Scaffold0062	1	74537	-	-	Contig00552
Ann	Scaffold0063	1	5377	-	-	Contig00551
Ann	Scaffold0064	1	42615	-	-	Contig01202
Ann	Scaffold0065	1	66878	-	-	Contig01168
Ann	Scaffold0066	1	75772	-	-	Contig01039
Ann	Scaffold0067	1	39857	-	-	Contig00248
Ann	Scaffold0068	1	170302	-	-	Contig01287
Ann	Scaffold0069	1	31292	-	-	Contig00085
Ann	Scaffold0070	1	23245	-	-	Contig00342
Ann	Scaffold0071	1	38205	-	-	Contig00868
Ann	Scaffold0072	1	22188	-	-	Contig01344
Ann	Scaffold0073	1	71076	-	-	Contig00726
Ann	Scaffold0074	1	9678	-	-	Contig00528
Ann	Scaffold0075	1	30366	-	-	Contig00929
Ann	Scaffold0076	1	52669	-	-	Contig00633
Ann	Scaffold0077	1	62957	-	-	Contig00536
Ann	Scaffold0078	1	53901	-	-	Contig00053
Ann	Scaffold0079	1	34745	-	-	Contig00797
Ann	Scaffold0080	1	65985	-	-	Contig01104
Ann	Scaffold0081	1	58329	-	-	Contig01444
Ann	Scaffold0082	1	132596	-	-	Contig01364
Ann	Scaffold0083	1	37068	-	-	Contig00019
Ann	Scaffold0084	1	46398	-	-	Contig01408
Ann	Scaffold0085	1	34867	-	-	Contig01302
Ann	Scaffold0086	1	55703	-	-	Contig01052
Ann	Scaffold0087	1	18099	-	-	Contig01185
Ann	Scaffold0088	1	31206	-	-	Contig00100
Ann	Scaffold0089	1	18437	-	-	Contig00173
Ann	Scaffold0090	1	18387	-	-	Contig01278
Ann	Scaffold0091	1	18340	-	-	Contig01247
Ann	Scaffold0092	1	25838	-	-	Contig00211
Ann	Scaffold0093	1	16763	-	-	Contig00251
Ann	Scaffold0094	1	38866	-	-	Contig00364
Ann	Scaffold0095	1	41381	-	-	Contig00520
Ann	Scaffold0096	1	23245	-	-	Contig00042
Ann	Scaffold0097	1	162124	-	-	Contig00679
Ann	Scaffold0098	1	55431	-	-	Contig00850
Ann	Scaffold0099	1	19263	-	-	Contig00691
Ann	Scaffold01000	1	58349	-	-	Contig01238
Ann	Scaffold0101	1	35506	-	-	Contig00159
Ann	Scaffold0102	1	28180	-	-	Contig01339
Ann	Scaffold0103	1	29335	-	-	Contig00088
Ann	Scaffold0104	1	82074	-	-	Contig00636
Ann	Scaffold0105	1	24004	-	-	Contig01295
Ann	Scaffold0106	1	90099	-	-	Contig00512
Ann	Scaffold0107	1	45732	-	-	Contig00166
Ann	Scaffold0108	1	35649	-	-	Contig01029
Ann	Scaffold0109	1	59953	-	-	Contig01062
Ann	Scaffold0110	1	38634	-	-	Contig01217
Ann	Scaffold0111	1	62464	-	-	Contig01421
Ann	Scaffold0112	1	47101	-	-	Contig01114
Ann	Scaffold0113	1	188545	-	-	Contig00846
Ann	Scaffold0114	1	57449	-	-	Contig00283
Ann	Scaffold0115	1	30810	-	-	Contig00981
Ann	Scaffold0116	1	170637	-	-	Contig00147
Ann	Scaffold0117	1	25112	-	-	Contig00367
Ann	Scaffold0118	1	31533	-	-	Contig00735
Ann	Scaffold0119	1	83127	-	-	Contig00429
Ann	Scaffold0120	1	55251	-	-	Contig00616
Ann	Scaffold0121	1	28991	-	-	Contig01205
Ann	Scaffold0122	1	66470	-	-	Contig01461
Ann	Scaffold0123	1	27232	-	-	Contig00079
Ann	Scaffold0124	1	34548	-	-	Contig00617
Ann	Scaffold0125	1	37832	-	-	Contig01309
Ann	Scaffold0126	1	43853	-	-	Contig00745
Ann	Scaffold0127	1	55607	-	-	Contig00956
Ann	Scaffold0128	1	25578	-	-	Contig00654
Ann	Scaffold0129	1	36346	-	-	Contig00256
Ann	Scaffold0130	1	43000	-	-	Contig01398
Ann	Scaffold0131	1	25850	-	-	Contig00489
Ann	Scaffold0132	1	22582	-	-	Contig01349
Ann	Scaffold0133	1	31648	-	-	Contig01336
Ann	Scaffold0134	1	52271	-	-	Contig00012
Ann	Scaffold0135	1	40938	-	-	Contig00033
Ann	Scaffold0136	1	41243	-	-	Contig01475
Ann	Scaffold0137	1	51790	-	-	Contig00634
Ann	Scaffold0138	1	27121	-	-	Contig00591
Ann	Scaffold0139	1	20152	-	-	Contig01012
Ann	Scaffold0140	1	13432	-	-	Contig00240
Ann	Scaffold0141	1	16328	-	-	Contig01456
Ann	Scaffold0142	1	63466	-	-	Contig00487
Ann	Scaffold0143	1	65288	-	-	Contig01374
Ann	Scaffold0144	1	24815	-	-	Contig01341
Ann	Scaffold0145	1	73244	-	-	Contig01103
Ann	Scaffold0146	1	23580	-	-	Contig00539
Ann	Scaffold0147	1	35078	-	-	Contig00065
Ann	Scaffold0148	1	38711	-	-	Contig01118
Ann	Scaffold0149	1	41376	-	-	Contig00918
Ann	Scaffold0150	1	62642	-	-	Contig01326
Ann	Scaffold0151	1	73215	-	-	Contig00986
Ann	Scaffold0152	1	70435	-	-	Contig00580
Ann	Scaffold0153	1	23062	-	-	Contig01244
Ann	Scaffold0154	1	16820	-	-	Contig00723
Ann	Scaffold0155	1	32167	-	-	Contig00306
Ann	Scaffold0156	1	111421	-	-	Contig00413
Ann	Scaffold0157	1	34669	-	-	Contig00356
Ann	Scaffold0158	1	70493	-	-	Contig00099
Ann	Scaffold0159	1	80530	-	-	Contig00985
Ann	Scaffold0160	1	36970	-	-	Contig01058
Ann	Scaffold0161	1	61506	-	-	Contig01316
Ann	Scaffold0162	1	53838	-	-	Contig00906
Ann	Scaffold0163	1	138016	-	-	Contig00924
Ann	Scaffold0164	1	48384	-	-	Contig00461
Ann	Scaffold0165	1	60560	-	-	Contig00082
Ann	Scaffold0166	1	59238	-	-	Contig00884
Ann	Scaffold0167	1	52968	-	-	Contig01122
Ann	Scaffold0168	1	88535	-	-	Contig00993
Ann	Scaffold0169	1	58176	-	-	Contig00415
Ann	Scaffold0170	1	24507	-	-	Contig00998
Ann	Scaffold0171	1	61437	-	-	Contig01283
Ann	Scaffold0172	1	30653	-	-	Contig00554
Ann	Scaffold0173	1	28372	-	-	Contig00052
Ann	Scaffold0174	1	170330	-	-	Contig01386
Ann	Scaffold0175	1	39556	-	-	Contig01460
Ann	Scaffold0176	1	57154	-	-	Contig01429
Ann	Scaffold0177	1	18028	-	-	Contig01003
Ann	Scaffold0178	1	51431	-	-	Contig00582
Ann	Scaffold0179	1	64977	-	-	Contig01438
Ann	Scaffold0180	1	22141	-	-	Contig01045
Ann	Scaffold0181	1	14027	-	-	Contig00948
Ann	Scaffold0182	1	33981	-	-	Contig01320
Ann	Scaffold0183	1	39265	-	-	Contig01179
Ann	Scaffold0184	1	76153	-	-	Contig00902
Ann	Scaffold0185	1	34504	-	-	Contig01473
Ann	Scaffold0186	1	34786	-	-	Contig00999
Ann	Scaffold0187	1	52169	-	-	Contig00403
Ann	Scaffold0188	1	38113	-	-	Contig00592
Ann	Scaffold0189	1	111854	-	-	Contig00675
Ann	Scaffold0190	1	28070	-	-	Contig00068
Ann	Scaffold0191	1	34168	-	-	Contig00170
Ann	Scaffold0192	1	93043	-	-	Contig00694
Ann	Scaffold0193	1	32017	-	-	Contig00390
Ann	Scaffold0194	1	77595	-	-	Contig01266
Ann	Scaffold0195	1	33954	-	-	Contig01161
Ann	Scaffold0196	1	25810	-	-	Contig00326
Ann	Scaffold0197	1	37234	-	-	Contig00756
Ann	Scaffold0198	1	45737	-	-	Contig00128
Ann	Scaffold0199	1	53124	-	-	Contig00597
Ann	Scaffold0200	1	50497	-	-	Contig01415
Ann	Scaffold0201	1	32496	-	-	Contig00994
Ann	Scaffold0202	1	110859	-	-	Contig00345
Ann	Scaffold0203	1	48618	-	-	Contig00382
Ann	Scaffold0204	1	54734	-	-	Contig00482
Ann	Scaffold0205	1	85564	-	-	Contig00614
Ann	Scaffold0206	1	62766	-	-	Contig00897
Ann	Scaffold0207	1	237289	-	-	Contig00653
Ann	Scaffold0208	1	48035	-	-	Contig01028
Ann	Scaffold0209	1	140970	-	-	Contig00842
Ann	Scaffold0210	1	33601	-	-	Contig01081
Ann	Scaffold0211	1	12940	-	-	Contig00676
Ann	Scaffold0212	1	78789	-	-	Contig01373
Ann	Scaffold0213	1	83028	-	-	Contig00481
Ann	Scaffold0214	1	16793	-	-	Contig00355
Ann	Scaffold0215	1	57011	-	-	Contig00339
Ann	Scaffold0216	1	54068	-	-	Contig00800
Ann	Scaffold0217	1	208237	-	-	Contig00500
Ann	Scaffold0218	1	21012	-	-	Contig01144
Ann	Scaffold0219	1	32219	-	-	Contig00438
Ann	Scaffold0220	1	51868	-	-	Contig00230
Ann	Scaffold0221	1	45071	-	-	Contig00104
Ann	Scaffold0222	1	34097	-	-	Contig00684
Ann	Scaffold0223	1	23506	-	-	Contig00826
Ann	Scaffold0224	1	24421	-	-	Contig00412
Ann	Scaffold0225	1	29750	-	-	Contig00459
Ann	Scaffold0226	1	18252	-	-	Contig01054
Ann	Scaffold0227	1	36990	-	-	Contig00323
Ann	Scaffold0228	1	40496	-	-	Contig01139
Ann	Scaffold0229	1	57514	-	-	Contig01145
Ann	Scaffold0230	1	51419	-	-	Contig01452
Ann	Scaffold0231	1	41426	-	-	Contig00886
Ann	Scaffold0232	1	28645	-	-	Contig00184
Ann	Scaffold0233	1	45882	-	-	Contig01051
Ann	Scaffold0234	1	38486	-	-	Contig00847
Ann	Scaffold0235	1	49275	-	-	Contig00380
Ann	Scaffold0236	1	61922	-	-	Contig00234
Ann	Scaffold0237	1	33977	-	-	Contig00214
Ann	Scaffold0238	1	67146	-	-	Contig01172
Ann	Scaffold0239	1	24651	-	-	Contig00161
Ann	Scaffold0240	1	363590	-	-	Contig00668
Ann	Scaffold0241	1	18452	-	-	Contig00697
Ann	Scaffold0242	1	43718	-	-	Contig00406
Ann	Scaffold0243	1	26559	-	-	Contig00587
Ann	Scaffold0244	1	134575	-	-	Contig00025
Ann	Scaffold0245	1	17750	-	-	Contig00118
Ann	Scaffold0246	1	282056	-	-	Contig00276
Ann	Scaffold0247	1	31279	-	-	Contig01233
Ann	Scaffold0248	1	14953	-	-	Contig00066
Ann	Scaffold0249	1	39786	-	-	Contig01006
Ann	Scaffold0250	1	41999	-	-	Contig00347
Ann	Scaffold0251	1	77224	-	-	Contig00308
Ann	Scaffold0252	1	27018	-	-	Contig00619
Ann	Scaffold0253	1	26515	-	-	Contig00133
Ann	Scaffold0254	1	32097	-	-	Contig01016
Ann	Scaffold0255	1	7315	-	-	Contig00988
Ann	Scaffold0256	1	10311	-	-	Contig00226
Ann	Scaffold0257	1	11980	-	-	Contig00778
Ann	Scaffold0258	1	34310	-	-	Contig01389
Ann	Scaffold0259	1	186248	-	-	Contig00131
Ann	Scaffold0260	1	57680	-	-	Contig00744
Ann	Scaffold0261	1	73276	-	-	Contig00553
Ann	Scaffold0262	1	74159	-	-	Contig01148
Ann	Scaffold0263	1	51652	-	-	Contig00153
Ann	Scaffold0264	1	74572	-	-	Contig00036
Ann	Scaffold0265	1	27646	-	-	Contig01117
Ann	Scaffold0266	1	36323	-	-	Contig00460
Ann	Scaffold0267	1	21498	-	-	Contig01281
Ann	Scaffold0268	1	6686	-	-	Contig00268
Ann	Scaffold0269	1	44312	-	-	Contig00720
Ann	Scaffold0270	1	24723	-	-	Contig00026
Ann	Scaffold0271	1	16004	-	-	Contig01430
Ann	Scaffold0272	1	27897	-	-	Contig01293
Ann	Scaffold0273	1	30879	-	-	Contig00291
Ann	Scaffold0274	1	31138	-	-	Contig00776
Ann	Scaffold0275	1	28568	-	-	Contig01116
Ann	Scaffold0276	1	194085	-	-	Contig00431
Ann	Scaffold0277	1	18313	-	-	Contig00790
Ann	Scaffold0278	1	36715	-	-	Contig00704
Ann	Scaffold0279	1	76044	-	-	Contig01083
Ann	Scaffold0280	1	36402	-	-	Contig00028
Ann	Scaffold0281	1	63948	-	-	Contig00455
Ann	Scaffold0282	1	38394	-	-	Contig00024
Ann	Scaffold0283	1	23154	-	-	Contig01310
Ann	Scaffold0284	1	37897	-	-	Contig00794
Ann	Scaffold0285	1	85678	-	-	Contig01191
Ann	Scaffold0286	1	19217	-	-	Contig00730
Ann	Scaffold0287	1	134977	-	-	Contig00888
Ann	Scaffold0288	1	36201	-	-	Contig00462
Ann	Scaffold0289	1	24036	-	-	Contig00264
Ann	Scaffold0290	1	18222	-	-	Contig01138
Ann	Scaffold0291	1	51548	-	-	Contig00178
Ann	Scaffold0292	1	22861	-	-	Contig01079
Ann	Scaffold0293	1	43136	-	-	Contig01014
Ann	Scaffold0294	1	33341	-	-	Contig01288
Ann	Scaffold0295	1	34354	-	-	Contig00622
Ann	Scaffold0296	1	49407	-	-	Contig00713
Ann	Scaffold0297	1	40792	-	-	Contig01406
Ann	Scaffold0298	1	33492	-	-	Contig00185
Ann	Scaffold0299	1	149194	-	-	Contig00359
Ann	Scaffold0300	1	46205	-	-	Contig00593
Ann	Scaffold0301	1	12023	-	-	Contig00933
Ann	Scaffold0302	1	106635	-	-	Contig00719
Ann	Scaffold0303	1	53599	-	-	Contig00881
Ann	Scaffold0304	1	114425	-	-	Contig01315
Ann	Scaffold0305	1	91228	-	-	Contig00827
Ann	Scaffold0306	1	43779	-	-	Contig00011
Ann	Scaffold0307	1	88437	-	-	Contig00855
Ann	Scaffold0308	1	22741	-	-	Contig00346
Ann	Scaffold0309	1	63706	-	-	Contig00321
Ann	Scaffold0310	1	15809	-	-	Contig00408
Ann	Scaffold0311	1	45852	-	-	Contig01321
Ann	Scaffold0312	1	44830	-	-	Contig00463
Ann	Scaffold0313	1	93542	-	-	Contig01137
Ann	Scaffold0314	1	37009	-	-	Contig01206
Ann	Scaffold0315	1	37845	-	-	Contig00648
Ann	Scaffold0316	1	62316	-	-	Contig00186
Ann	Scaffold0317	1	37536	-	-	Contig01387
Ann	Scaffold0318	1	225605	-	-	Contig00134
Ann	Scaffold0319	1	162030	-	-	Contig00205
Ann	Scaffold0320	1	24072	-	-	Contig00588
Ann	Scaffold0321	1	22509	-	-	Contig00991
Ann	Scaffold0322	1	64587	-	-	Contig00442
Ann	Scaffold0323	1	168212	-	-	Contig00443
Ann	Scaffold0324	1	36710	-	-	Contig01229
Ann	Scaffold0325	1	60740	-	-	Contig00683
Ann	Scaffold0326	1	178498	-	-	Contig00828
Ann	Scaffold0327	1	217397	-	-	Contig00280
Ann	Scaffold0328	1	31500	-	-	Contig00195
Ann	Scaffold0329	1	35924	-	-	Contig01087
Ann	Scaffold0330	1	46924	-	-	Contig00493
Ann	Scaffold0332	1	29126	-	-	Contig00621
Ann	Scaffold0333	1	30350	-	-	Contig01249
Ann	Scaffold0334	1	21120	-	-	Contig00433
Ann	Scaffold0335	1	30746	-	-	Contig00919
Ann	Scaffold0336	1	102550	-	-	Contig00788
Ann	Scaffold0337	1	119375	-	-	Contig00174
Ann	Scaffold0338	1	39875	-	-	Contig00540
Ann	Scaffold0339	1	43672	-	-	Contig00298
Ann	Scaffold0340	1	100731	-	-	Contig01184
Ann	Scaffold0341	1	68846	-	-	Contig01173
Ann	Scaffold0342	1	69701	-	-	Contig01210
Ann	Scaffold0343	1	26326	-	-	Contig00389
Ann	Scaffold0344	1	86368	-	-	Contig00168
Ann	Scaffold0345	1	48622	-	-	Contig00017
Ann	Scaffold0346	1	21484	-	-	Contig00197
Ann	Scaffold0347	1	55165	-	-	Contig01180
Ann	Scaffold0348	1	17459	-	-	Contig00964
Ann	Scaffold0349	1	78891	-	-	Contig00516
Ann	Scaffold0350	1	45689	-	-	Contig01208
Ann	Scaffold0351	1	109809	-	-	Contig01367
Ann	Scaffold0352	1	33012	-	-	Contig00388
Ann	Scaffold0353	1	27774	-	-	Contig01369
Ann	Scaffold0354	1	79552	-	-	Contig01171
Ann	Scaffold0355	1	62561	-	-	Contig01086
Ann	Scaffold0356	1	92902	-	-	Contig01100
Ann	Scaffold0357	1	24131	-	-	Contig01013
Ann	Scaffold0358	1	47000	-	-	Contig01017
Ann	Scaffold0359	1	91957	-	-	Contig01280
Ann	Scaffold0360	1	34169	-	-	Contig00069
Ann	Scaffold0361	1	38876	-	-	Contig01268
Ann	Scaffold0362	1	23449	-	-	Contig01111
Ann	Scaffold0363	1	57206	-	-	Contig00545
Ann	Scaffold0364	1	61986	-	-	Contig00313
Ann	Scaffold0365	1	42835	-	-	Contig00409
Ann	Scaffold0366	1	71591	-	-	Contig01193
Ann	Scaffold0367	1	37777	-	-	Contig00681
Ann	Scaffold0368	1	52315	-	-	Contig00167
Ann	Scaffold0369	1	18529	-	-	Contig01362
Ann	Scaffold0370	1	20963	-	-	Contig00236
Ann	Scaffold0371	1	14768	-	-	Contig01218
Ann	Scaffold0372	1	26994	-	-	Contig00524
Ann	Scaffold0373	1	43356	-	-	Contig01019
Ann	Scaffold0374	1	72386	-	-	Contig00093
Ann	Scaffold0375	1	24358	-	-	Contig00149
Ann	Scaffold0376	1	60969	-	-	Contig01248
Ann	Scaffold0377	1	39472	-	-	Contig00439
Ann	Scaffold0378	1	72988	-	-	Contig00759
Ann	Scaffold0379	1	51464	-	-	Contig01401
Ann	Scaffold0380	1	40988	-	-	Contig00765
Ann	Scaffold0381	1	30477	-	-	Contig00944
Ann	Scaffold0382	1	19636	-	-	Contig01466
Ann	Scaffold0383	1	67737	-	-	Contig00021
Ann	Scaffold0384	1	89278	-	-	Contig00141
Ann	Scaffold0385	1	79000	-	-	Contig00453
Ann	Scaffold0386	1	60567	-	-	Contig00341
Ann	Scaffold0387	1	34359	-	-	Contig01212
Ann	Scaffold0388	1	53108	-	-	Contig00399
Ann	Scaffold0389	1	62899	-	-	Contig00645
Ann	Scaffold0390	1	75568	-	-	Contig00172
Ann	Scaffold0391	1	34770	-	-	Contig01243
Ann	Scaffold0392	1	13123	-	-	Contig01033
Ann	Scaffold0393	1	24617	-	-	Contig00485
Ann	Scaffold0394	1	34344	-	-	Contig00996
Ann	Scaffold0395	1	17178	-	-	Contig00421
Ann	Scaffold0396	1	23181	-	-	Contig01123
Ann	Scaffold0397	1	66113	-	-	Contig01107
Ann	Scaffold0398	1	16636	-	-	Contig01402
Ann	Scaffold0399	1	44022	-	-	Contig00003
Ann	Scaffold0400	1	9784	-	-	Contig00337
Ann	Scaffold0401	1	98049	-	-	Contig00764
Ann	Scaffold0402	1	58509	-	-	Contig00731
Ann	Scaffold0403	1	62147	-	-	Contig00685
Ann	Scaffold0404	1	125117	-	-	Contig01067
Ann	Scaffold0405	1	78967	-	-	Contig00203
Ann	Scaffold0406	1	30170	-	-	Contig00208
Ann	Scaffold0407	1	34887	-	-	Contig01467
Ann	Scaffold0408	1	26263	-	-	Contig00031
Ann	Scaffold0409	1	26078	-	-	Contig00441
Ann	Scaffold0410	1	35088	-	-	Contig00317
Ann	Scaffold0411	1	22565	-	-	Contig01026
Ann	Scaffold0412	1	38046	-	-	Contig00784
Ann	Scaffold0413	1	66991	-	-	Contig01186
Ann	Scaffold0414	1	36926	-	-	Contig00249
Ann	Scaffold0415	1	64328	-	-	Contig00862
Ann	Scaffold0416	1	39728	-	-	Contig00201
Ann	Scaffold0417	1	17604	-	-	Contig00839
Ann	Scaffold0418	1	21884	-	-	Contig00289
Ann	Scaffold0419	1	49410	-	-	Contig00142
Ann	Scaffold0420	1	59113	-	-	Contig01149
Ann	Scaffold0421	1	31459	-	-	Contig01260
Ann	Scaffold0422	1	15936	-	-	Contig01404
Ann	Scaffold0423	1	70374	-	-	Contig00325
Ann	Scaffold0424	1	25029	-	-	Contig00383
Ann	Scaffold0425	1	51832	-	-	Contig00728
Ann	Scaffold0426	1	21145	-	-	Contig00122
Ann	Scaffold0427	1	16720	-	-	Contig00652
Ann	Scaffold0428	1	52693	-	-	Contig01155
Ann	Scaffold0429	1	23203	-	-	Contig01164
Ann	Scaffold0430	1	88115	-	-	Contig00779
Ann	Scaffold0431	1	35742	-	-	Contig00952
Ann	Scaffold0432	1	45739	-	-	Contig00796
Ann	Scaffold0433	1	23299	-	-	Contig00046
Ann	Scaffold0434	1	46149	-	-	Contig00190
Ann	Scaffold0435	1	31302	-	-	Contig01334
Ann	Scaffold0436	1	37962	-	-	Contig01446
Ann	Scaffold0437	1	24442	-	-	Contig00354
Ann	Scaffold0438	1	57618	-	-	Contig00450
Ann	Scaffold0439	1	107273	-	-	Contig00391
Ann	Scaffold0440	1	22396	-	-	Contig00445
Ann	Scaffold0441	1	48813	-	-	Contig00625
Ann	Scaffold0442	1	79270	-	-	Contig00241
Ann	Scaffold0443	1	50234	-	-	Contig01397
Ann	Scaffold0444	1	93138	-	-	Contig00811
Ann	Scaffold0445	1	54304	-	-	Contig01351
Ann	Scaffold0446	1	36889	-	-	Contig00451
Ann	Scaffold0447	1	26308	-	-	Contig00023
Ann	Scaffold0448	1	33625	-	-	Contig00305
Ann	Scaffold0449	1	29925	-	-	Contig00290
Ann	Scaffold0450	1	34968	-	-	Contig01152
Ann	Scaffold0451	1	40781	-	-	Contig00883
Ann	Scaffold0452	1	31589	-	-	Contig01318
Ann	Scaffold0453	1	79021	-	-	Contig00101
Ann	Scaffold0454	1	99964	-	-	Contig00004
Ann	Scaffold0455	1	42370	-	-	Contig00155
Ann	Scaffold0456	1	92866	-	-	Contig01196
Ann	Scaffold0457	1	34951	-	-	Contig00348
Ann	Scaffold0458	1	32488	-	-	Contig01375
Ann	Scaffold0459	1	25463	-	-	Contig01469
Ann	Scaffold0460	1	23175	-	-	Contig00080
Ann	Scaffold0461	1	33364	-	-	Contig00492
Ann	Scaffold0462	1	20198	-	-	Contig01259
Ann	Scaffold0463	1	33288	-	-	Contig00200
Ann	Scaffold0464	1	37861	-	-	Contig01442
Ann	Scaffold0465	1	121600	-	-	Contig00164
Ann	Scaffold0466	1	76784	-	-	Contig00605
Ann	Scaffold0467	1	25625	-	-	Contig00090
Ann	Scaffold0468	1	42433	-	-	Contig00795
Ann	Scaffold0469	1	19025	-	-	Contig00478
Ann	Scaffold0470	1	89046	-	-	Contig00922
Ann	Scaffold0471	1	72679	-	-	Contig01159
Ann	Scaffold0472	1	131655	-	-	Contig00992
Ann	Scaffold0473	1	28789	-	-	Contig00223
Ann	Scaffold0474	1	41740	-	-	Contig01355
Ann	Scaffold0475	1	23532	-	-	Contig01450
Ann	Scaffold0476	1	82965	-	-	Contig00144
Ann	Scaffold0477	1	37208	-	-	Contig00830
Ann	Scaffold0478	1	67804	-	-	Contig01225
Ann	Scaffold0479	1	28106	-	-	Contig00658
Ann	Scaffold0480	1	15799	-	-	Contig00505
Ann	Scaffold0481	1	68442	-	-	Contig00277
Ann	Scaffold0482	1	84534	-	-	Contig00968
Ann	Scaffold0483	1	58094	-	-	Contig01136
Ann	Scaffold0484	1	67595	-	-	Contig00673
Ann	Scaffold0485	1	60485	-	-	Contig01211
Ann	Scaffold0486	1	2324	-	-	Contig00077
Ann	Scaffold0487	1	44362	-	-	Contig00774
Ann	Scaffold0488	1	7581	-	-	Contig00022
Ann	Scaffold0489	1	88985	-	-	Contig00437
Ann	Scaffold0490	1	49423	-	-	Contig00312
Ann	Scaffold0491	1	41536	-	-	Contig00138
Ann	Scaffold0492	1	32351	-	-	Contig00538
Ann	Scaffold0493	1	63224	-	-	Contig00665
Ann	Scaffold0494	1	41379	-	-	Contig01468
Ann	Scaffold0495	1	27713	-	-	Contig00349
Ann	Scaffold0496	1	46966	-	-	Contig00204
Ann	Scaffold0497	1	36904	-	-	Contig00245
Ann	Scaffold0498	1	37169	-	-	Contig01221
Ann	Scaffold0499	1	18492	-	-	Contig01089
Ann	Scaffold0500	1	32649	-	-	Contig01070
Ann	Scaffold0501	1	52015	-	-	Contig00385
Ann	Scaffold0502	1	40884	-	-	Contig01254
Ann	Scaffold0503	1	28430	-	-	Contig00176
Ann	Scaffold0504	1	20121	-	-	Contig00045
Ann	Scaffold0505	1	69744	-	-	Contig01345
Ann	Scaffold0506	1	41020	-	-	Contig00547
Ann	Scaffold0507	1	38691	-	-	Contig01041
Ann	Scaffold0508	1	65202	-	-	Contig00343
Ann	Scaffold0509	1	40761	-	-	Contig01292
Ann	Scaffold0510	1	41755	-	-	Contig00015
Ann	Scaffold0511	1	41717	-	-	Contig01038
Ann	Scaffold0512	1	18666	-	-	Contig00598
Ann	Scaffold0513	1	38367	-	-	Contig00466
Ann	Scaffold0514	1	34842	-	-	Contig00787
Ann	Scaffold0515	1	98477	-	-	Contig00706
Ann	Scaffold0516	1	45263	-	-	Contig00362
Ann	Scaffold0517	1	49774	-	-	Contig00749
Ann	Scaffold0518	1	31990	-	-	Contig01328
Ann	Scaffold0519	1	56063	-	-	Contig00751
Ann	Scaffold0520	1	88250	-	-	Contig00526
Ann	Scaffold0521	1	68309	-	-	Contig00829
Ann	Scaffold0522	1	38643	-	-	Contig00157
Ann	Scaffold0523	1	68502	-	-	Contig00566
Ann	Scaffold0524	1	33900	-	-	Contig00917
Ann	Scaffold0525	1	38351	-	-	Contig00845
Ann	Scaffold0526	1	141740	-	-	Contig00202
Ann	Scaffold0527	1	58405	-	-	Contig00275
Ann	Scaffold0528	1	20477	-	-	Contig00705
Ann	Scaffold0529	1	32171	-	-	Contig00467
Ann	Scaffold0530	1	18016	-	-	Contig00738
Ann	Scaffold0531	1	62563	-	-	Contig00781
Ann	Scaffold0532	1	129829	-	-	Contig00511
Ann	Scaffold0533	1	20414	-	-	Contig00542
Ann	Scaffold0534	1	30577	-	-	Contig01422
Ann	Scaffold0535	1	86681	-	-	Contig01329
Ann	Scaffold0536	1	41039	-	-	Contig00499
Ann	Scaffold0537	1	60355	-	-	Contig00213
Ann	Scaffold0538	1	29839	-	-	Contig01034
Ann	Scaffold0539	1	31282	-	-	Contig00550
Ann	Scaffold0540	1	56310	-	-	Contig00125
Ann	Scaffold0541	1	31270	-	-	Contig00327
Ann	Scaffold0542	1	48206	-	-	Contig01035
Ann	Scaffold0543	1	36050	-	-	Contig00098
Ann	Scaffold0544	1	245999	-	-	Contig01101
Ann	Scaffold0545	1	38703	-	-	Contig00813
Ann	Scaffold0546	1	98327	-	-	Contig00121
Ann	Scaffold0547	1	26414	-	-	Contig00971
Ann	Scaffold0548	1	25909	-	-	Contig01234
Ann	Scaffold0549	1	39217	-	-	Contig00273
Ann	Scaffold0550	1	32682	-	-	Contig00494
Ann	Scaffold0551	1	27192	-	-	Contig00877
Ann	Scaffold0552	1	127246	-	-	Contig00857
Ann	Scaffold0553	1	9459	-	-	Contig01023
Ann	Scaffold0554	1	9050	-	-	Contig01449
Ann	Scaffold0555	1	55984	-	-	Contig00647
Ann	Scaffold0556	1	58669	-	-	Contig00851
Ann	Scaffold0557	1	26919	-	-	Contig00108
Ann	Scaffold0558	1	40493	-	-	Contig00417
Ann	Scaffold0559	1	220460	-	-	Contig00568
Ann	Scaffold0560	1	73610	-	-	Contig01276
Ann	Scaffold0561	1	137721	-	-	Contig00518
Ann	Scaffold0562	1	38387	-	-	Contig01383
Ann	Scaffold0563	1	111518	-	-	Contig00861
Ann	Scaffold0564	1	21449	-	-	Contig00771
Ann	Scaffold0565	1	24875	-	-	Contig00978
Ann	Scaffold0566	1	38714	-	-	Contig01241
Ann	Scaffold0567	1	48629	-	-	Contig01166
Ann	Scaffold0568	1	24174	-	-	Contig01049
Ann	Scaffold0569	1	67008	-	-	Contig01130
Ann	Scaffold0570	1	40480	-	-	Contig01342
Ann	Scaffold0571	1	94483	-	-	Contig01279
Ann	Scaffold0572	1	133622	-	-	Contig00615
Ann	Scaffold0573	1	22191	-	-	Contig00398
Ann	Scaffold0574	1	87446	-	-	Contig00549
Ann	Scaffold0575	1	30892	-	-	Contig00834
Ann	Scaffold0576	1	30398	-	-	Contig00562
Ann	Scaffold0577	1	13440	-	-	Contig00411
Ann	Scaffold0578	1	26402	-	-	Contig00089
Ann	Scaffold0579	1	55833	-	-	Contig01077
Ann	Scaffold0580	1	37970	-	-	Contig00693
Ann	Scaffold0581	1	35170	-	-	Contig00806
Ann	Scaffold0582	1	53390	-	-	Contig01043
Ann	Scaffold0583	1	23941	-	-	Contig00581
Ann	Scaffold0584	1	55066	-	-	Contig00833
Ann	Scaffold0585	1	25789	-	-	Contig00297
Ann	Scaffold0586	1	111261	-	-	Contig00807
Ann	Scaffold0587	1	39342	-	-	Contig01112
Ann	Scaffold0588	1	35025	-	-	Contig01337
Ann	Scaffold0589	1	19231	-	-	Contig00646
Ann	Scaffold0590	1	29559	-	-	Contig00875
Ann	Scaffold0591	1	21943	-	-	Contig00139
Ann	Scaffold0592	1	12199	-	-	Contig01448
Ann	Scaffold0593	1	45372	-	-	Contig01379
Ann	Scaffold0594	1	42857	-	-	Contig00816
Ann	Scaffold0595	1	40316	-	-	Contig00570
Ann	Scaffold0596	1	70700	-	-	Contig00162
Ann	Scaffold0597	1	52994	-	-	Contig00329
Ann	Scaffold0598	1	57491	-	-	Contig00402
Ann	Scaffold0599	1	59779	-	-	Contig00217
Ann	Scaffold0600	1	28277	-	-	Contig00243
Ann	Scaffold0601	1	85349	-	-	Contig00804
Ann	Scaffold0602	1	2349	-	-	Contig00299
Ann	Scaffold0603	1	26293	-	-	Contig01361
Ann	Scaffold0604	1	37808	-	-	Contig00707
Ann	Scaffold0605	1	26890	-	-	Contig00330
Ann	Scaffold0606	1	56761	-	-	Contig00838
Ann	Scaffold0607	1	71633	-	-	Contig00604
Ann	Scaffold0608	1	28061	-	-	Contig01021
Ann	Scaffold0609	1	67721	-	-	Contig00209
Ann	Scaffold0610	1	89036	-	-	Contig00664
Ann	Scaffold0611	1	34649	-	-	Contig01110
Ann	Scaffold0612	1	39266	-	-	Contig00678
Ann	Scaffold0613	1	110727	-	-	Contig01311
Ann	Scaffold0614	1	27019	-	-	Contig00219
Ann	Scaffold0615	1	57434	-	-	Contig00661
Ann	Scaffold0616	1	141392	-	-	Contig00238
Ann	Scaffold0617	1	12331	-	-	Contig00711
Ann	Scaffold0618	1	55021	-	-	Contig00762
Ann	Scaffold0619	1	198929	-	-	Contig01066
Ann	Scaffold0620	1	6487	-	-	Contig01128
Ann	Scaffold0621	1	43630	-	-	Contig00686
Ann	Scaffold0622	1	183183	-	-	Contig01472
Ann	Scaffold0623	1	53247	-	-	Contig00969
Ann	Scaffold0624	1	41258	-	-	Contig00532
Ann	Scaffold0625	1	21728	-	-	Contig00990
Ann	Scaffold0626	1	33584	-	-	Contig00729
Ann	Scaffold0627	1	35203	-	-	Contig01319
Ann	Scaffold0628	1	65144	-	-	Contig00112
Ann	Scaffold0629	1	29185	-	-	Contig01232
Ann	Scaffold0630	1	35737	-	-	Contig01439
Ann	Scaffold0631	1	126443	-	-	Contig00976
Ann	Scaffold0632	1	43582	-	-	Contig00786
Ann	Scaffold0633	1	10664	-	-	Contig00584
Ann	Scaffold0634	1	49656	-	-	Contig00750
Ann	Scaffold0635	1	85345	-	-	Contig00030
Ann	Scaffold0636	1	41850	-	-	Contig01127
Ann	Scaffold0637	1	15451	-	-	Contig00428
Ann	Scaffold0638	1	91544	-	-	Contig00734
Ann	Scaffold0639	1	11981	-	-	Contig00465
Ann	Scaffold0640	1	94049	-	-	Contig00876
Ann	Scaffold0641	1	27855	-	-	Contig00504
Ann	Scaffold0642	1	28111	-	-	Contig00727
Ann	Scaffold0643	1	45385	-	-	Contig00061
Ann	Scaffold0644	1	55960	-	-	Contig00643
Ann	Scaffold0645	1	39145	-	-	Contig00690
Ann	Scaffold0646	1	23288	-	-	Contig01068
Ann	Scaffold0647	1	31180	-	-	Contig00109
Ann	Scaffold0648	1	36567	-	-	Contig00237
Ann	Scaffold0649	1	38724	-	-	Contig01157
Ann	Scaffold0650	1	28457	-	-	Contig00671
Ann	Scaffold0651	1	24714	-	-	Contig00896
Ann	Scaffold0652	1	57482	-	-	Contig00054
Ann	Scaffold0653	1	21821	-	-	Contig00416
Ann	Scaffold0654	1	24587	-	-	Contig01240
Ann	Scaffold0655	1	15681	-	-	Contig00710
Ann	Scaffold0656	1	103392	-	-	Contig01271
Ann	Scaffold0657	1	86836	-	-	Contig01160
Ann	Scaffold0658	1	31336	-	-	Contig01213
Ann	Scaffold0659	1	50979	-	-	Contig00932
Ann	Scaffold0660	1	59967	-	-	Contig00423
Ann	Scaffold0661	1	37124	-	-	Contig00530
Ann	Scaffold0662	1	18549	-	-	Contig00229
Ann	Scaffold0663	1	18856	-	-	Contig01099
Ann	Scaffold0664	1	102862	-	-	Contig00059
Ann	Scaffold0665	1	8116	-	-	Contig01195
Ann	Scaffold0666	1	35633	-	-	Contig01074
Ann	Scaffold0667	1	59804	-	-	Contig01069
Ann	Scaffold0668	1	38050	-	-	Contig00092
Ann	Scaffold0669	1	29740	-	-	Contig00060
Ann	Scaffold0670	1	62194	-	-	Contig00454
Ann	Scaffold0671	1	31177	-	-	Contig01236
Ann	Scaffold0672	1	31398	-	-	Contig00740
Ann	Scaffold0673	1	33054	-	-	Contig00974
Ann	Scaffold0674	1	103492	-	-	Contig00782
Ann	Scaffold0675	1	35349	-	-	Contig00620
Ann	Scaffold0676	1	36240	-	-	Contig01109
Ann	Scaffold0677	1	68361	-	-	Contig00426
Ann	Scaffold0678	1	57058	-	-	Contig00158
Ann	Scaffold0679	1	48714	-	-	Contig01291
Ann	Scaffold0680	1	24874	-	-	Contig00758
Ann	Scaffold0681	1	81728	-	-	Contig01366
Ann	Scaffold0682	1	199682	-	-	Contig00047
Ann	Scaffold0683	1	86455	-	-	Contig00836
Ann	Scaffold0684	1	16363	-	-	Contig00814
Ann	Scaffold0685	1	73403	-	-	Contig00260
Ann	Scaffold0686	1	25907	-	-	Contig01147
Ann	Scaffold0687	1	37978	-	-	Contig00914
Ann	Scaffold0688	1	15655	-	-	Contig01284
Ann	Scaffold0689	1	11612	-	-	Contig01142
Ann	Scaffold0690	1	55399	-	-	Contig00057
Ann	Scaffold0691	1	32618	-	-	Contig00689
Ann	Scaffold0692	1	46246	-	-	Contig01096
Ann	Scaffold0693	1	19752	-	-	Contig01436
Ann	Scaffold0694	1	68133	-	-	Contig00502
Ann	Scaffold0695	1	26140	-	-	Contig00519
Ann	Scaffold0696	1	33826	-	-	Contig00187
Ann	Scaffold0697	1	46131	-	-	Contig01352
Ann	Scaffold0698	1	36684	-	-	Contig00048
Ann	Scaffold0699	1	22289	-	-	Contig00954
Ann	Scaffold0700	1	34229	-	-	Contig00662
Ann	Scaffold0701	1	42143	-	-	Contig00579
Ann	Scaffold0702	1	20809	-	-	Contig01395
Ann	Scaffold0703	1	43569	-	-	Contig00014
Ann	Scaffold0704	1	36022	-	-	Contig00309
Ann	Scaffold0705	1	37745	-	-	Contig00113
Ann	Scaffold0706	1	51277	-	-	Contig00789
Ann	Scaffold0707	1	18396	-	-	Contig00338
Ann	Scaffold0708	1	28196	-	-	Contig00472
Ann	Scaffold0709	1	73077	-	-	Contig01092
Ann	Scaffold0710	1	27266	-	-	Contig00961
Ann	Scaffold0711	1	27456	-	-	Contig01065
Ann	Scaffold0712	1	44055	-	-	Contig01419
Ann	Scaffold0713	1	29565	-	-	Contig00097
Ann	Scaffold0714	1	42743	-	-	Contig00418
Ann	Scaffold0715	1	35312	-	-	Contig01368
Ann	Scaffold0716	1	98149	-	-	Contig01454
Ann	Scaffold0717	1	16346	-	-	Contig01385
Ann	Scaffold0718	1	41805	-	-	Contig00008
Ann	Scaffold0719	1	33999	-	-	Contig00798
Ann	Scaffold0720	1	258916	-	-	Contig00773
Ann	Scaffold0721	1	14985	-	-	Contig00013
Ann	Scaffold0722	1	63981	-	-	Contig01433
Ann	Scaffold0723	1	26999	-	-	Contig01059
Ann	Scaffold0724	1	48348	-	-	Contig00295
Ann	Scaffold0725	1	45199	-	-	Contig00601
Ann	Scaffold0726	1	118687	-	-	Contig00939
Ann	Scaffold0727	1	44692	-	-	Contig00259
Ann	Scaffold0728	1	18995	-	-	Contig00457
Ann	Scaffold0729	1	24869	-	-	Contig00386
Ann	Scaffold0730	1	83882	-	-	Contig00262
Ann	Scaffold0731	1	18784	-	-	Contig01455
Ann	Scaffold0732	1	27158	-	-	Contig01409
Ann	Scaffold0733	1	61139	-	-	Contig01056
Ann	Scaffold0734	1	283936	-	-	Contig00934
Ann	Scaffold0735	1	51627	-	-	Contig00695
Ann	Scaffold0736	1	14208	-	-	Contig00152
Ann	Scaffold0737	1	21951	-	-	Contig00651
Ann	Scaffold0738	1	39484	-	-	Contig00479
Ann	Scaffold0739	1	64072	-	-	Contig01082
Ann	Scaffold0740	1	176077	-	-	Contig01253
Ann	Scaffold0741	1	98431	-	-	Contig00766
Ann	Scaffold0742	1	59357	-	-	Contig00667
Ann	Scaffold0743	1	23946	-	-	Contig01204
Ann	Scaffold0744	1	23644	-	-	Contig00189
Ann	Scaffold0745	1	36198	-	-	Contig00892
Ann	Scaffold0746	1	26966	-	-	Contig01261
Ann	Scaffold0747	1	51950	-	-	Contig01308
Ann	Scaffold0748	1	42567	-	-	Contig00889
Ann	Scaffold0749	1	233106	-	-	Contig00959
Ann	Scaffold0750	1	30715	-	-	Contig00656
Ann	Scaffold0751	1	102894	-	-	Contig00396
Ann	Scaffold0752	1	360233	-	-	Contig00928
Ann	Scaffold0753	1	61169	-	-	Contig01332
Ann	Scaffold0754	1	50315	-	-	Contig00027
Ann	Scaffold0755	1	34121	-	-	Contig00117
Ann	Scaffold0756	1	51411	-	-	Contig00114
Ann	Scaffold0757	1	93856	-	-	Contig00314
Ann	Scaffold0758	1	59009	-	-	Contig01002
Ann	Scaffold0759	1	22652	-	-	Contig00156
Ann	Scaffold0760	1	41253	-	-	Contig01182
Ann	Scaffold0761	1	16159	-	-	Contig00578
Ann	Scaffold0762	1	50492	-	-	Contig01072
Ann	Scaffold0763	1	14488	-	-	Contig00722
Ann	Scaffold0764	1	70990	-	-	Contig01447
Ann	Scaffold0765	1	37785	-	-	Contig01011
Ann	Scaffold0766	1	215289	-	-	Contig00753
Ann	Scaffold0767	1	22836	-	-	Contig00825
Ann	Scaffold0768	1	26596	-	-	Contig00810
Ann	Scaffold0769	1	30151	-	-	Contig00923
Ann	Scaffold0770	1	31417	-	-	Contig00517
Ann	Scaffold0771	1	31434	-	-	Contig00490
Ann	Scaffold0772	1	71911	-	-	Contig01304
Ann	Scaffold0773	1	49704	-	-	Contig00975
Ann	Scaffold0774	1	37473	-	-	Contig00102
Ann	Scaffold0775	1	35415	-	-	Contig01064
Ann	Scaffold0776	1	63050	-	-	Contig00224
Ann	Scaffold0777	1	25665	-	-	Contig01388
Ann	Scaffold0778	1	40986	-	-	Contig01132
Ann	Scaffold0779	1	107719	-	-	Contig01046
Ann	Scaffold0780	1	35516	-	-	Contig01005
Ann	Scaffold0781	1	5068	-	-	Contig00936
Ann	Scaffold0782	1	84255	-	-	Contig01047
Ann	Scaffold0783	1	42644	-	-	Contig01300
Ann	Scaffold0784	1	39320	-	-	Contig00083
Ann	Scaffold0785	1	31241	-	-	Contig00368
Ann	Scaffold0786	1	34858	-	-	Contig01025
Ann	Scaffold0787	1	34293	-	-	Contig01322
Ann	Scaffold0788	1	36261	-	-	Contig00126
Ann	Scaffold0789	1	65944	-	-	Contig00904
Ann	Scaffold0790	1	54245	-	-	Contig01048
Ann	Scaffold0791	1	80790	-	-	Contig00135
Ann	Scaffold0792	1	53533	-	-	Contig00736
Ann	Scaffold0793	1	17661	-	-	Contig00663
Ann	Scaffold0794	1	40053	-	-	Contig00228
Ann	Scaffold0795	1	39728	-	-	Contig00824
Ann	Scaffold0796	1	125602	-	-	Contig00522
Ann	Scaffold0797	1	30701	-	-	Contig01371
Ann	Scaffold0798	1	34451	-	-	Contig00692
Ann	Scaffold0799	1	34245	-	-	Contig00064
Ann	Scaffold0800	1	45568	-	-	Contig01264
Ann	Scaffold0801	1	35773	-	-	Contig00583
Ann	Scaffold0802	1	46003	-	-	Contig01393
Ann	Scaffold0803	1	38008	-	-	Contig00286
Ann	Scaffold0804	1	43803	-	-	Contig01441
Ann	Scaffold0805	1	29893	-	-	Contig01391
Ann	Scaffold0806	1	36979	-	-	Contig01382
Ann	Scaffold0807	1	37156	-	-	Contig00392
Ann	Scaffold0808	1	17533	-	-	Contig00907
Ann	Scaffold0809	1	33972	-	-	Contig00967
Ann	Scaffold0810	1	69896	-	-	Contig00062
Ann	Scaffold0811	1	29101	-	-	Contig00953
Ann	Scaffold0812	1	41938	-	-	Contig00913
Ann	Scaffold0813	1	29092	-	-	Contig01073
Ann	Scaffold0814	1	26255	-	-	Contig00039
Ann	Scaffold0815	1	29762	-	-	Contig00507
Ann	Scaffold0816	1	19212	-	-	Contig00911
Ann	Scaffold0817	1	55604	-	-	Contig00680
Ann	Scaffold0818	1	26127	-	-	Contig01120
Ann	Scaffold0819	1	81745	-	-	Contig00852
Ann	Scaffold0820	1	55962	-	-	Contig00475
Ann	Scaffold0821	1	20788	-	-	Contig01312
Ann	Scaffold0822	1	15821	-	-	Contig00973
Ann	Scaffold0823	1	34083	-	-	Contig01343
Ann	Scaffold0824	1	16907	-	-	Contig00995
Ann	Scaffold0825	1	30933	-	-	Contig01209
Ann	Scaffold0826	1	37399	-	-	Contig00732
Ann	Scaffold0827	1	28485	-	-	Contig00660
Ann	Scaffold0828	1	33581	-	-	Contig01189
Ann	Scaffold0829	1	38621	-	-	Contig01348
Ann	Scaffold0830	1	86538	-	-	Contig01055
Ann	Scaffold0831	1	72869	-	-	Contig00044
Ann	Scaffold0832	1	22744	-	-	Contig00132
Ann	Scaffold0833	1	40955	-	-	Contig00742
Ann	Scaffold0834	1	51230	-	-	Contig01423
Ann	Scaffold0835	1	51548	-	-	Contig00631
Ann	Scaffold0836	1	23974	-	-	Contig00642
Ann	Scaffold0837	1	229654	-	-	Contig00739
Ann	Scaffold0838	1	40590	-	-	Contig00606
Ann	Scaffold0839	1	179647	-	-	Contig01170
Ann	Scaffold0840	1	35245	-	-	Contig00324
Ann	Scaffold0841	1	67871	-	-	Contig01413
Ann	Scaffold0842	1	17162	-	-	Contig00523
Ann	Scaffold0843	1	11886	-	-	Contig00206
Ann	Scaffold0844	1	94981	-	-	Contig01425
Ann	Scaffold0845	1	52951	-	-	Contig00878
Ann	Scaffold0846	1	28646	-	-	Contig00712
Ann	Scaffold0847	1	50506	-	-	Contig00882
Ann	Scaffold0848	1	20219	-	-	Contig01427
Ann	Scaffold0849	1	26389	-	-	Contig01412
Ann	Scaffold0850	1	81325	-	-	Contig01453
Ann	Scaffold0851	1	18524	-	-	Contig01400
Ann	Scaffold0852	1	12637	-	-	Contig01303
Ann	Scaffold0853	1	34790	-	-	Contig00548
Ann	Scaffold0854	1	132803	-	-	Contig00369
Ann	Scaffold0855	1	40158	-	-	Contig00558
Ann	Scaffold0856	1	42385	-	-	Contig00163
Ann	Scaffold0857	1	24697	-	-	Contig00120
Ann	Scaffold0858	1	54679	-	-	Contig00303
Ann	Scaffold0859	1	52846	-	-	Contig00307
Ann	Scaffold0860	1	64742	-	-	Contig00318
Ann	Scaffold0861	1	101678	-	-	Contig01258
Ann	Scaffold0862	1	36643	-	-	Contig00250
Ann	Scaffold0863	1	43837	-	-	Contig01201
Ann	Scaffold0864	1	30049	-	-	Contig01097
Ann	Scaffold0865	1	39436	-	-	Contig00328
Ann	Scaffold0866	1	104230	-	-	Contig00585
Ann	Scaffold0867	1	34059	-	-	Contig01075
Ann	Scaffold0868	1	19006	-	-	Contig00543
Ann	Scaffold0869	1	112428	-	-	Contig00821
Ann	Scaffold0870	1	64730	-	-	Contig00374
Ann	Scaffold0871	1	16683	-	-	Contig00246
Ann	Scaffold0872	1	37737	-	-	Contig00841
Ann	Scaffold0873	1	28254	-	-	Contig00440
Ann	Scaffold0874	1	46239	-	-	Contig00446
Ann	Scaffold0875	1	31830	-	-	Contig01353
Ann	Scaffold0876	1	25352	-	-	Contig00755
Ann	Scaffold0877	1	34731	-	-	Contig00589
Ann	Scaffold0878	1	43579	-	-	Contig00655
Ann	Scaffold0879	1	34837	-	-	Contig01376
Ann	Scaffold0880	1	34038	-	-	Contig00503
Ann	Scaffold0881	1	42299	-	-	Contig01411
Ann	Scaffold0882	1	29032	-	-	Contig01053
Ann	Scaffold0883	1	45308	-	-	Contig00608
Ann	Scaffold0884	1	30826	-	-	Contig00216
Ann	Scaffold0885	1	93990	-	-	Contig00561
Ann	Scaffold0886	1	82845	-	-	Contig00672
Ann	Scaffold0887	1	27460	-	-	Contig01007
Ann	Scaffold0888	1	78303	-	-	Contig00627
Ann	Scaffold0889	1	23852	-	-	Contig00103
Ann	Scaffold0890	1	36735	-	-	Contig00677
Ann	Scaffold0891	1	30803	-	-	Contig01194
Ann	Scaffold0892	1	38261	-	-	Contig00802
Ann	Scaffold0893	1	17029	-	-	Contig00436
Ann	Scaffold0894	1	43663	-	-	Contig01357
Ann	Scaffold0895	1	44788	-	-	Contig00650
Ann	Scaffold0896	1	20301	-	-	Contig00456
Ann	Scaffold0897	1	166998	-	-	Contig00127
Ann	Scaffold0898	1	37904	-	-	Contig00529
Ann	Scaffold0899	1	60929	-	-	Contig00336
Ann	Scaffold0900	1	49877	-	-	Contig00573
Ann	Scaffold0901	1	48773	-	-	Contig00074
Ann	Scaffold0902	1	193519	-	-	Contig01015
Ann	Scaffold0903	1	66267	-	-	Contig01078
Ann	Scaffold0904	1	61976	-	-	Contig01313
Ann	Scaffold0905	1	10977	-	-	Contig00041
Ann	Scaffold0906	1	58252	-	-	Contig01465
Ann	Scaffold0907	1	27503	-	-	Contig00926
Ann	Scaffold0908	1	67797	-	-	Contig01305
Ann	Scaffold0909	1	35443	-	-	Contig00682
Ann	Scaffold0910	1	26150	-	-	Contig01294
Ann	Scaffold0911	1	43718	-	-	Contig01299
Ann	Scaffold0912	1	35839	-	-	Contig00087
Ann	Scaffold0913	1	47714	-	-	Contig01377
Ann	Scaffold0914	1	34067	-	-	Contig01022
Ann	Scaffold0915	1	44609	-	-	Contig00474
Ann	Scaffold0916	1	52986	-	-	Contig01246
Ann	Scaffold0917	1	36417	-	-	Contig00225
Ann	Scaffold0918	1	52838	-	-	Contig01133
Ann	Scaffold0919	1	59559	-	-	Contig01141
Ann	Scaffold0920	1	154395	-	-	Contig01057
Ann	Scaffold0921	1	44568	-	-	Contig00612
Ann	Scaffold0922	1	82423	-	-	Contig00395
Ann	Scaffold0923	1	80446	-	-	Contig01187
Ann	Scaffold0924	1	20198	-	-	Contig00287
Ann	Scaffold0925	1	55593	-	-	Contig00629
Ann	Scaffold0926	1	16276	-	-	Contig00067
Ann	Scaffold0927	1	14792	-	-	Contig00863
Ann	Scaffold0928	1	15279	-	-	Contig00715
Ann	Scaffold0929	1	146384	-	-	Contig00527
Ann	Scaffold0930	1	20270	-	-	Contig00752
Ann	Scaffold0931	1	26175	-	-	Contig00384
Ann	Scaffold0932	1	32394	-	-	Contig00407
Ann	Scaffold0933	1	50993	-	-	Contig00193
Ann	Scaffold0934	1	38291	-	-	Contig00160
Ann	Scaffold0935	1	22914	-	-	Contig00970
Ann	Scaffold0936	1	40269	-	-	Contig00405
Ann	Scaffold0937	1	50525	-	-	Contig00293
Ann	Scaffold0938	1	36359	-	-	Contig00401
Ann	Scaffold0939	1	33687	-	-	Contig01255
Ann	Scaffold0940	1	54007	-	-	Contig01434
Ann	Scaffold0941	1	52010	-	-	Contig00835
Ann	Scaffold0942	1	43302	-	-	Contig00972
Ann	Scaffold0943	1	34732	-	-	Contig00215
Ann	Scaffold0944	1	54265	-	-	Contig01183
Ann	Scaffold0945	1	46157	-	-	Contig00311
Ann	Scaffold0946	1	28234	-	-	Contig01256
Ann	Scaffold0947	1	38895	-	-	Contig01151
Ann	Scaffold0948	1	38404	-	-	Contig00119
Ann	Scaffold0949	1	22219	-	-	Contig00931
Ann	Scaffold0950	1	41903	-	-	Contig00373
Ann	Scaffold0951	1	40035	-	-	Contig00449
Ann	Scaffold0952	1	49124	-	-	Contig00984
Ann	Scaffold0953	1	26475	-	-	Contig01199
Ann	Scaffold0954	1	55845	-	-	Contig00319
Ann	Scaffold0955	1	32332	-	-	Contig00910
Ann	Scaffold0956	1	73722	-	-	Contig01153
Ann	Scaffold0957	1	162319	-	-	Contig01010
Ann	Scaffold0958	1	57052	-	-	Contig00831
Ann	Scaffold0959	1	91398	-	-	Contig00106
Ann	Scaffold0960	1	20414	-	-	Contig00894
Ann	Scaffold0961	1	32725	-	-	Contig00488
Ann	Scaffold0962	1	18703	-	-	Contig00444
Ann	Scaffold0963	1	54141	-	-	Contig01203
Ann	Scaffold0964	1	61685	-	-	Contig01274
Ann	Scaffold0965	1	21236	-	-	Contig00915
Ann	Scaffold0966	1	33281	-	-	Contig00419
Ann	Scaffold0967	1	11114	-	-	Contig01445
Ann	Scaffold0968	1	79767	-	-	Contig00468
Ann	Scaffold0969	1	22604	-	-	Contig00555
Ann	Scaffold0970	1	47927	-	-	Contig00016
Ann	Scaffold0971	1	97134	-	-	Contig00949
Ann	Scaffold0972	1	26420	-	-	Contig00628
Ann	Scaffold0973	1	82464	-	-	Contig00572
Ann	Scaffold0974	1	25884	-	-	Contig00231
Ann	Scaffold0975	1	39885	-	-	Contig01330
Ann	Scaffold0976	1	49730	-	-	Contig00514
Ann	Scaffold0977	1	54671	-	-	Contig00803
Ann	Scaffold0978	1	44940	-	-	Contig01275
Ann	Scaffold0979	1	49927	-	-	Contig00535
Ann	Scaffold0980	1	12585	-	-	Contig01124
Ann	Scaffold0981	1	53437	-	-	Contig00270
Ann	Scaffold0982	1	28810	-	-	Contig01273
Ann	Scaffold0983	1	40333	-	-	Contig01220
Ann	Scaffold0984	1	67996	-	-	Contig00078
Ann	Scaffold0985	1	72791	-	-	Contig00265
Ann	Scaffold0986	1	14866	-	-	Contig00282
Ann	Scaffold0987	1	57380	-	-	Contig00957
Ann	Scaffold0988	1	145599	-	-	Contig00670
Ann	Scaffold0989	1	53462	-	-	Contig00175
Ann	Scaffold0990	1	55070	-	-	Contig00361
Ann	Scaffold0991	1	66111	-	-	Contig01177
Ann	Scaffold0992	1	145314	-	-	Contig01431
Ann	Scaffold0993	1	60711	-	-	Contig00320
Ann	Scaffold0994	1	54474	-	-	Contig00880
Ann	Scaffold0995	1	19169	-	-	Contig00151
Ann	Scaffold0996	1	30542	-	-	Contig01009
Ann	Scaffold0997	1	28453	-	-	Contig00271
Ann	Scaffold0998	1	23139	-	-	Contig00034
Ann	Scaffold0999	1	36887	-	-	Contig00521
Ann	Scaffold1001	1	47342	-	-	Contig00586
Ann	Scaffold1002	1	20502	-	-	Contig00371
Ann	Scaffold1003	1	399282	-	-	Contig00300
Ann	Scaffold1004	1	134464	-	-	Contig00447
Ann	Scaffold1005	1	126841	-	-	Contig01000
Ann	Scaffold1006	1	97836	-	-	Contig00747
Ann	Scaffold1007	1	60394	-	-	Contig00484
Ann	Scaffold1008	1	21401	-	-	Contig01154
Ann	Scaffold1009	1	43002	-	-	Contig01050
Ann	Scaffold1010	1	24800	-	-	Contig00375
Ann	Scaffold1011	1	45539	-	-	Contig00235
Ann	Scaffold1012	1	29618	-	-	Contig00471
Ann	Scaffold1013	1	126842	-	-	Contig00491
Ann	Scaffold1014	1	40646	-	-	Contig00941
Ann	Scaffold1015	1	20859	-	-	Contig01459
Ann	Scaffold1016	1	23469	-	-	Contig01458
Ann	Scaffold1017	1	40430	-	-	Contig01297
Ann	Scaffold1018	1	38261	-	-	Contig00630
Ann	Scaffold1019	1	26686	-	-	Contig00699
Ann	Scaffold1020	1	17713	-	-	Contig00001
Ann	Scaffold1021	1	42424	-	-	Contig00983
Ann	Scaffold1022	1	66579	-	-	Contig00873
Ann	Scaffold1023	1	49834	-	-	Contig01223
Ann	Scaffold1024	1	46748	-	-	Contig00032
Ann	Scaffold1025	1	31226	-	-	Contig01091
Ann	Scaffold1026	1	45756	-	-	Contig00575
Ann	Scaffold1027	1	52868	-	-	Contig00783
Ann	Scaffold1028	1	27952	-	-	Contig00865
Ann	Scaffold1029	1	17680	-	-	Contig00724
Ann	Scaffold1030	1	151300	-	-	Contig01370
Ann	Scaffold1031	1	69186	-	-	Contig00071
Ann	Scaffold1032	1	34975	-	-	Contig00626
Ann	Scaffold1033	1	145798	-	-	Contig00181
Ann	Scaffold1034	1	144646	-	-	Contig00567
Ann	Scaffold1035	1	39480	-	-	Contig00849
Ann	Scaffold1036	1	69699	-	-	Contig00963
Ann	Scaffold1037	1	46412	-	-	Contig01290
Ann	Scaffold1038	1	41665	-	-	Contig01463
Ann	Scaffold1039	1	37180	-	-	Contig01350
Ann	Scaffold1040	1	41371	-	-	Contig01235
Ann	Scaffold1041	1	29439	-	-	Contig01363
Ann	Scaffold1042	1	39120	-	-	Contig00960
Ann	Scaffold1043	1	37530	-	-	Contig00302
Ann	Scaffold1044	1	27695	-	-	Contig00498
Ann	Scaffold1045	1	57015	-	-	Contig01272
Ann	Scaffold1046	1	32274	-	-	Contig00767
Ann	Scaffold1047	1	59574	-	-	Contig00378
Ann	Scaffold1048	1	77023	-	-	Contig01115
Ann	Scaffold1049	1	22512	-	-	Contig00148
Ann	Scaffold1050	1	71039	-	-	Contig00515
Ann	Scaffold1051	1	74260	-	-	Contig00817
Ann	Scaffold1052	1	38109	-	-	Contig01420
Ann	Scaffold1053	1	63724	-	-	Contig01462
Ann	Scaffold1054	1	34415	-	-	Contig00165
Ann	Scaffold1055	1	63313	-	-	Contig01018
Ann	Scaffold1056	1	70610	-	-	Contig00602
Ann	Scaffold1057	1	39097	-	-	Contig00263
Ann	Scaffold1058	1	53930	-	-	Contig00111
Ann	Scaffold1059	1	62030	-	-	Contig00822
Ann	Scaffold1060	1	34556	-	-	Contig01282
Ann	Scaffold1061	1	38756	-	-	Contig00497
Ann	Scaffold1062	1	86596	-	-	Contig00632
Ann	Scaffold1063	1	52539	-	-	Contig00458
Ann	Scaffold1064	1	35038	-	-	Contig01175
Ann	Scaffold1065	1	36875	-	-	Contig01289
Ann	Scaffold1066	1	35224	-	-	Contig00358
Ann	Scaffold1067	1	33495	-	-	Contig01338
Ann	Scaffold1068	1	73674	-	-	Contig00353
Ann	Scaffold1069	1	38112	-	-	Contig01307
Ann	Scaffold1070	1	40202	-	-	Contig00780
Ann	Scaffold1071	1	51479	-	-	Contig00921
Ann	Scaffold1072	1	38843	-	-	Contig01394
Ann	Scaffold1073	1	84937	-	-	Contig01435
Ann	Scaffold1074	1	46473	-	-	Contig01325
Ann	Scaffold1075	1	43214	-	-	Contig00757
Ann	Scaffold1076	1	44141	-	-	Contig01428
Ann	Scaffold1077	1	29521	-	-	Contig01335
Ann	Scaffold1078	1	93288	-	-	Contig00018
Ann	Scaffold1079	1	24333	-	-	Contig00285
Ann	Scaffold1080	1	35007	-	-	Contig00331
Ann	Scaffold1081	1	42152	-	-	Contig00227
Ann	Scaffold1082	1	26162	-	-	Contig01392
Ann	Scaffold1083	1	30621	-	-	Contig01084
Ann	Scaffold1084	1	83983	-	-	Contig00086
Ann	Scaffold1085	1	24857	-	-	Contig00607
Ann	Scaffold1086	1	201060	-	-	Contig01030
Ann	Scaffold1087	1	30044	-	-	Contig00056
Ann	Scaffold1088	1	29144	-	-	Contig00980
Ann	Scaffold1089	1	34377	-	-	Contig00687
Ann	Scaffold1090	1	14315	-	-	Contig01169
Ann	Scaffold1091	1	131709	-	-	Contig01190
Ann	Scaffold1092	1	56591	-	-	Contig01061
Ann	Scaffold1093	1	45337	-	-	Contig01314
Ann	Scaffold1094	1	38582	-	-	Contig00533
Ann	Scaffold1095	1	29223	-	-	Contig00304
Ann	Scaffold1096	1	34228	-	-	Contig00899
Ann	Scaffold1097	1	56618	-	-	Contig00935
Ann	Scaffold1098	1	32974	-	-	Contig00296
Ann	Scaffold1099	1	35066	-	-	Contig00874
Ann	Scaffold1100	1	42017	-	-	Contig01432
Ann	Scaffold1101	1	140651	-	-	Contig00546
Ann	Scaffold1102	1	125530	-	-	Contig00020
Note: asterisk indicated that scaffold was anchored by genetic map

## Sheet: Supplementary Table S15
Supplementary Table S15. Genomic blocks of the Ancestral Crucifer Karyotype (ACK) in B. rapa genome v3.0
Chr	Block	B.rapa Fragment	start	end
A01	U	BraA01g000020.3C_BraA01g020530.3C	5264	11057545
	Tb	BraA01g020690.3C_BraA01g022210.3C	11161581	12392673
	Na	BraA01g022230.3C_BraA01g022690.3C	12405451	13216457
	M	BraA01g023360.3C_BraA01g025960.3C	13302775	15729386
	Db	BraA01g026090.3C_BraA01g029750.3C	16146056	19790458
	Fa	BraA01g029800.3C_BraA01g043050.3C	19790460	28558331
	Fc	BraA01g043060.3C_BraA01g043810.3C	28558332	28922511
	Fb	BraA01g043820.3C_BraA01g045160.3C	28922512	29522899
A02	R	BraA02g000040.3C_BraA02g010210.3C	23962	4848978
	Wb	BraA02g010220.3C_BraA02g016490.3C	4850947	8727398
	E	BraA02g016550.3C_BraA02g026380.3C	8759687	15781455
	O	BraA02g026510.3C_BraA02g027740.3C	15870143	16971127
	P	BraA02g028150.3C_BraA02g029270.3C	17430454	18535525
	V	BraA02g029290.3C_BraA02g034350.3C	19772457	23725963
	K	BraA02g034580.3C_BraA02g036320.3C	23830563	25175105
	L	BraA02g036750.3C_BraA02g039090.3C	25570418	27045040
	Wa	BraA02g039390.3C_BraA02g040490.3C	27354250	28047195
	Q	BraA02g040520.3C_BraA02g042800.3C	28068848	29593861
	X	BraA02g042830.3C_BraA02g045990.3C	29616672	31437223
A03	R	BraA03g000010.3C_BraA03g010500.3C	1060	4567939
	Wc	BraA03g010530.3C_BraA03g015840.3C	4582391	7288237
	J	BraA03g016410.3C_BraA03g024660.3C	7627325	12072906
	I	BraA03g024870.3C_BraA03g026030.3C	12152738	12814488
	Wb	BraA03g026080.3C_BraA03g026460.3C	12826270	13028559
	P	BraA03g026600.3C_BraA03g027910.3C	13112576	13839816
	O	BraA03g028170.3C_BraA03g030260.3C	14013243	15178584
	F	BraA03g030320.3C_BraA03g041710.3C	15219355	20875527
	G	BraA03g042070.3C_BraA03g042320.3C	21071959	21192466
	Ha	BraA03g042720.3C_BraA03g043650.3C	21402377	21977906
	Qb	BraA03g043660.3C_BraA03g043840.3C	21983608	22081539
	Xa	BraA03g043890.3C_BraA03g044930.3C	22127490	22599469
	Mb	BraA03g045010.3C_BraA03g045100.3C	22637397	22672850
	Na	BraA03g045510.3C_BraA03g046250.3C	22961471	23313519
	T	BraA03g046260.3C_BraA03g046850.3C	23315570	23643260
	Ua	BraA03g046980.3C_BraA03g061380.3C	23696482	32701531
	D	BraA03g061770.3C_BraA03g065490.3C	32993622	37632473
A04	Nb	BraA04g000090.3C_BraA04g007470.3C	33357	5031471
	Ta	BraA04g007550.3C_BraA04g009250.3C	5120854	6599930
	S	BraA04g009460.3C_BraA04g014670.3C	7032633	11282969
	Sa	BraA04g014800.3C_BraA04g015440.3C	11340727	11752484
	I	BraA04g015470.3C_BraA04g021010.3C	11769064	15668601
	J	BraA04g021430.3C_BraA04g032710.3C	15913591	21912082
A05	J	BraA05g000240.3C_BraA05g013570.3C	132842	7573453
	Sb	BraA05g014990.3C_BraA05g015210.3C	8576225	8811221
	C	BraA05g015930.3C_BraA05g021010.3C	9431445	14084074
	Bb	BraA05g021570.3C_BraA05g024050.3C	15245649	17868949
	Fa	BraA05g024140.3C_BraA05g042000.3C	17972636	28112812
	Fb	BraA05g042020.3C_BraA05g042690.3C	28119118	28476477
A06	Cb	BraA06g000010.3C_BraA06g004840.3C	12374	2955115
	Ab	BraA06g004860.3C_BraA06g014760.3C	2958557	7957077
	Bb	BraA06g015190.3C_BraA06g017100.3C	8334425	9591349
	Ma	BraA06g017110.3C_BraA06g022760.3C	9592552	15598908
	Ma	BraA06g022910.3C_BraA06g024890.3C	15755872	17617626
	Xb	BraA06g024900.3C_BraA06g028970.3C	17620643	20377550
	Hb	BraA06g029200.3C_BraA06g030300.3C	20453708	21227658
	Qa	BraA06g030330.3C_BraA06g034130.3C	21237592	23469335
	Wa	BraA06g034200.3C_BraA06g035610.3C	23523941	24187760
	L	BraA06g035910.3C_BraA06g038230.3C	24433823	25698830
	K	BraA06g038690.3C_BraA06g040240.3C	26083962	27000981
	V	BraA06g040370.3C_BraA06g043730.3C	27062462	28749059
	Ub	BraA06g044250.3C_BraA06g044490.3C	29019972	29158559
A07	H	BraA07g000030.3C_BraA07g005450.3C	25169	4336307
	G	BraA07g006700.3C_BraA07g007330.3C	6822305	7445846
	Fb	BraA07g007590.3C_BraA07g009920.3C	7667916	9701982
	Ba	BraA07g009930.3C_BraA07g016080.3C	9709232	14035847
	Xc	BraA07g016420.3C_BraA07g017630.3C	14293901	14975383
	Ib	BraA07g017650.3C_BraA07g019180.3C	14980827	16121385
	Sa	BraA07g019240.3C_BraA07g020630.3C	16143421	16936997
	Nb	BraA07g020800.3C_BraA07g025130.3C	17035542	19290113
	E	BraA07g025320.3C_BraA07g031320.3C	19406238	22641155
	E	BraA07g031450.3C_BraA07g043030.3C	22707843	28505897
A08	Cb	BraA08g000090.3C_BraA08g005110.3C	47385	3950999
	Ca	BraA08g005130.3C_BraA08g005940.3C	3975352	4903521
	Ta	BraA08g006210.3C_BraA08g006840.3C	5169283	5921218
	Bd	BraA08g007630.3C_BraA08g008910.3C	6885969	7994241
	Sb	BraA08g008950.3C_BraA08g009420.3C	8030766	8481526
	Tb	BraA08g009470.3C_BraA08g009600.3C	8513902	8631022
	Bd	BraA08g009640.3C_BraA08g010380.3C	8658410	9237502
	Tb	BraA08g010390.3C_BraA08g011510.3C	9238213	10153188
	U	BraA08g011620.3C_BraA08g022670.3C	10249284	17105061
	Tc	BraA08g022680.3C_BraA08g022820.3C	17105402	17159958
	Ba	BraA08g022830.3C_BraA08g027670.3C	17160691	19654918
	A	BraA08g027850.3C_BraA08g035190.3C	19756969	22857022
A09	Da	BraA09g000020.3C_BraA09g002790.3C	8195	1702968
	Lb	BraA09g002920.3C_BraA09g003900.3C	1756929	2400603
	Wa	BraA09g004050.3C_BraA09g004640.3C	2500907	2786396
	Q	BraA09g004650.3C_BraA09g006690.3C	2790023	3835638
	X	BraA09g006730.3C_BraA09g009870.3C	3864176	5613880
	H	BraA09g010060.3C_BraA09g012330.3C	5748469	7283212
	Da	BraA09g012410.3C_BraA09g015170.3C	7315755	9052613
	D	BraA09g015190.3C_BraA09g018490.3C	9076836	11995941
	V	BraA09g018860.3C_BraA09g022640.3C	12248150	15137195
	K	BraA09g022710.3C_BraA09g023840.3C	15193805	16155261
	La	BraA09g024130.3C_BraA09g024410.3C	16397187	16592929
	Ob	BraA09g025010.3C_BraA09g025720.3C	17021214	17518020
	P	BraA09g026170.3C_BraA09g029580.3C	17892161	21551676
	Bb	BraA09g030130.3C_BraA09g040620.3C	23358245	31952891
	Mb	BraA09g040700.3C_BraA09g041270.3C	32028273	32493213
	N	BraA09g041270.3C_BraA09g051440.3C	32490211	38122776
	Ia	BraA09g051520.3C_BraA09g055240.3C	38146117	40219590
	Hc	BraA09g055250.3C_BraA09g055910.3C	40232434	40482262
	A	BraA09g056000.3C_BraA09g065730.3C	40520780	45152449
A10	Aa	BraA10g000010.3C_BraA10g006090.3C	8420	3408394
	Ca	BraA10g006120.3C_BraA10g007850.3C	3450207	5438651
	Wb	BraA10g008060.3C_BraA10g017820.3C	5759514	13696224
	R	BraA10g017850.3C_BraA10g032870.3C	13703996	20645813
